# Supplementary material for: Diagnosis of bone metastases in breast cancer: Lesion-based sensitivity of dual-time-point FDG-PET/CT compared to low-dose CT and bone scintigraphy
Source: PLoS One. 2021 Nov 18;16(11):e0260066. doi: 10.1371/journal.pone.0260066 (PMC8601566; doi:10.1371/journal.pone.0260066)
Supplement: S1 Data — (XLSX) [file pone.0260066.s001.xlsx]

## Sheet: Ark1
PtNr	Location	Lokalisering (1= columna, 2=Pelvis+sacrum, 3=costae, 4=OE+clavikel+scapula, 5=sternum, 6=UE, 7=skull, 9=lever)	Location site	TYPE	TYPE (1=lytic, 2=sclerotic, 3=mixed, 5=none)	BS (Yes(1)/No(0))	PET1h (Yes(1)/No(0))	Imagenr 1h	AWmax1h	Vol1h	SUVmin1h	SUVmax1h	SUVmean1h	cSUVmean1h	Threshold1h		PET3h (Yes(1)/No(0))	Imagenr 3h	AWmax3h	Vol3h	SUVmin3h	SUVmax3h	SUVmean3h	cSUVmean3h	Threshold3h	CT	BS (Yes(1)/No(0))	CT+BS
1	Cervical spine	1	C3	lytic	1	0	1	60	7.7	2.6	4	7.7	5.1	8.8	4		1	61	7.5	3.2	3.7	7.5	5.3	8.8	3.7	1	0	1
1	lumbar spine	1	L3	lytic	1	1	1	186	8.7	15.6	4.1	8.7	5.9	8.1	4.1		1	187	10.4	15	4.8	10.4	6.9	10	4.8	1	1	1
1	lumbar spine	1	L5	lytic	1	0	1	208	8.8	2.5	4.1	8.8	5.5	8.4	4.1		1	207	9.3	3	4.4	9.3	6.1	10.6	4.4	1	0	1
1	lumbar spine	1	L5	lytic	1	0	1	212		2.8	3.9	7.9	5.5	8.4	3.7		1	212		3.1	4.2	8.9	6.2	10	4.1	1	0	1
1	Os sacrum	2	left	lytic	1	0	1	216	9.5	7.4	4.3	9.4	6.3	8.7	4.3		1	216		6.8	5.1	10.9	7.5	10.6	4.9	1	0	1
1	Os sacrum	2	middle	lytic	1	0	1	219	5.3	0.8	2.9	5.3	3.7	7.1	2.8		1	218	5.1	1.8	2.7	5.1	3.6	6	2.6	1	0	1
1	Os sacrum	2	right	lytic	1	0	1	225	7.4	3.6	3.5	7.4	5	7.2	3.5		1	224	8.8	2.5	4.2	8.8	6.7	11	4.1	1	0	1
1	Pelvis	2	ilium right	lytic	1	0	1	219	5.7	4.7	2.9	5.7	3.9	5.7	2.8		1	219		5.4	3	6.4	4.3	6.4	3	1	0	1
1	Pelvis	2	ilium left	lytic	1	0	1	213	9.4	4.5	4.2	9.4	6.4	9.5	4.1		1	214		4.3	5	11.4	8	12.5	4.9	1	0	1
1	Pelvis	2	right acetabulum	none	5	0	1	252	6.9	2.4	3.2	6.9	4.6	7.7	3.2		1	253	7.6	3	3.6	7.6	5	8.4	3.5	0	0	0
1	Pelvis	2	right os pubis	none	5	0	1	256	5.1	1.1	2.9	5.1	4	7.6	2.8		1	256	7.3	1	4.3	7.3	5.1	10.6	3.2	0	0	0
1	Thoracic spine	1	TH5	lytic	1	0	1	107		5.3	3.5	7.3	4.9	7.5	3.4		1	107		4.1	4.1	8.9	5.7	9.4	4.1	1	0	1
1	Thoracic spine	1	TH6	lytic	1	0	1	113		4.1	3.5	7.4	4.9	7.4	3.5		1	112		5.2	3.7	8.2	5.3	7.9	3.7	1	0	1
1	Thoracic spine	1	TH7	lytic	1	0	1	119		3.6	3.2	6.6	4.4	7.4	3.2		1	120		4.3	3.3	7	4.7	7.3	3.3	1	0	1
1	Thoracic spine	1	TH8	lytic	1	0	1	126		2.8	3.3	6.7	4.6	6.7	3.3		1	126		2.2	4.3	9	5.9	10.2	4.2	1	0	1
1	Thoracic spine	1	TH10	lytic	1	0	1	140		2.4	2.8	5.7	3.9	6.4	2.8		1	141		3.1	3.2	6.5	4.3	6.8	3.1	1	0	1
1	Thoracic spine	1	TH4	lytic/sammenfald	1	0	1	100	8.7	7.4	3.9	8.7	5.3	8.6	3.9		1	101	10.9	6.7	4.7	10.9	6.5	11.3	4.7	1	0	1
3	skull	7	right	lytic	1	1	0		not measurable due to the brain uptake								0									1	1	1
3	Cervical spine	1	C2	lytic	1	0	1	47	6.1	11.3	2.4	6.1	3.3	3.5	2.4		1	50	6.6	2.9	3.9	6.6	4.7	7.5	3.9	1	0	1
3	Humerus	4	right	lytic	1	1	1	70	7	3.9	3.3	7	4.8	7.9	3.3		1	71	7.9	3.8	3.6	7.9	5.3	8.4	3.6	1	1	1
3	lumbar spine	1	L1	lytic	1	1	1	145	3.5	3.5	2.2	3.5	2.6	4.1	2.2		1	149	4.2	7	2.6	4.2	3.1	4.8	2.6	1	1	1
3	Thoracic spine	1	TH7	lytic	1	0	1	104	4.6	0.9	2.8	4.6	3.5	7.1	2.5		1	108	5.4	4.3	2.6	5.4	3.3	4.8	2.6	1	0	1
3	Thoracic spine	1	TH12	lytic	1	1	1	137	3.9	2.2	2.5	3.9	2.9	4.6	2.5		1	140	4.5	7.6	2.6	4.5	3	4.6	2.5	1	1	1
3	lumbar spine	1	L2	lytic	1	1	1	156	4.3	3.5	2.5	4.3	3.3	5.3	2.5		1	157	8.1	3.3	4	8.1	5	9.1	4	1	1	1
8	Cervical spine	1	C1	lytic	1	1	1	60	5.4	6.8	3.1	5.4	3.9	5.5	3.1		1	54		5.2	3.7	6.8	4.6	7.4	3.7	1	1	1
8	Cervical spine	1	C7	lytic	1	1	1	80		0.9	1.6	2.6	2.1	2.1	1		1	75		2.2	2.4	4.1	3	5.3	2.4	1	1	1
8	Cervical spine	1		mixed	3	1	1	66		1.8	3	4	3.4	6.5			1	61		1.8	3.7	5.5	4.3	7.7	3.7	1	1	1
8	Cervical spine	1		mixed	3	1	1	71		0.9	2.7	4.5	3.3	5.6	2.7		1	66		1.5	2.9	4.8	3.7	5.5	2.9	1	1	1
8	Clavikel	4	left	mixed	3	1	1	97	10.2	3.1	4.6	10.2	6.5	11.6	4.3		1	91	14.8	2.8	6.3	14.8	9.4	17.1	6.1	1	1	1
8	Clavikel	4	left lat	mixed	3	1	1	83		1.2	2.3	4.1	3	6.3	2.2		1	75		2.2	2.1	5	2.9	5.1	2.1	1	1	1
8	Clavikel	4	right med	mixed	3	1	1	97		2.6	2.7	5.5	3.5	5.4	2.6		1	93		2.2	3.4	7.6	4.7	8.7	3.4	1	1	1
8	Clavikel	4	right lat	mixed	3	1	1	79		4.4	1.8	3.9	2.5	3.5	1.8		1	80		5	2	4.8	2.9	4.5	2	1	1	1
8	Costae	3	5v	mixed	3	1	1	137		2.7	1.4	3.1	2.1	2.9	1.4		1	131		2.1	2.1	5.1	3.2	5.3	2.1	1	1	1
8	Costae	3	8v	mixed	3	1	1	137		1.5	2.2	4.5	2.9	6.5	2.2		1	131		0.7	4	8.1	5.3	13.5	3.5	1	1	1
8	Femur	6	right	lytic	1	1	1	266	11.5	6.9	5.1	11.5	7.8	11.7	5		1	260		6.9	6.7	15.8	10.3	15.4	6.7	1	1	1
8	Femur	6	right collum	mixed	3	1	1	244		5.3	4.7	9.9	6.4	10.4	4.7		1	240		4.2	6.3	14.7	9.1	16.2	6.3	1	1	1
8	Femur	6	right	mixed	3	1	1	256		1.2	4.4	6.6	5.5	12.5	4.4		1	252		1.6	6.2	8.8	7.4	16.1	6.2	1	1	1
8	Femur	6	left caput	mixed	3	1	1	248		3.7	4.1	8.8	5.8	9.5	4.1		1	242		3.4	5.6	11.3	7.8	12.9	5.5	1	1	1
8	Femur	6	left torchanter	mixed	3	1	1	257		1.8	4.6	8.7	6.1	12	4.6		1	250		2.5	5.1	10.7	6.9	11.1	4.5	1	1	1
8	Femur	6	left	mixed	3	1	1	262		4.3	4.8	10.6	6.8	11.5	4.7		1	256		5.3	6.1	13.8	8.7	14.6	6.1	1	1	1
8	Femur	6	right	none	5	1	1	276		0.4	3.8	5.3	4.5	15.9	3.8		1	272		1.7	2.5	6.3	4.3	5.4	2.5	0	1	1
8	Femur	6	left	none	5	1	1	275-287		5.2	4.1	9.3	5.6	9.3	4		1	267-286		6.6	5	11.7	7.2	12.7	5	0	1	1
8	Humerus	4	right	mixed	3	1	1	108		5.9	3.4	7.9	5.4	8.5	3.4		1	108		4.5	5.4	12.7	8.1	13.6	5.2	1	1	1
8	Humerus	4	right	mixed	3	1	1	127-150		21.1	2.9	6.9	4.3	6.6	2.9		1	130-152		20.5	3.3	8	5.1	7.6	3.3	1	1	1
8	Humerus	4	left	mixed	3	1	1	93-130		31.1	3.2	7.6	4.7	7.3	3.2		1	84-121		24.4	4.7	11.3	6.4	10.7	4.6	1	1	1
8	Humerus	4	right collum	sclerotic	2	1	1	90		3.7	4.2	9.4	5.7	10.4	4.1		1	93		3.8	5.1	11.6	7.4	13.2	5	1	1	1
8	skull	7	right	lytic	1	1	1	37	not measurable due to the brain uptake								1									1	1	1
8	lumbar spine	1	L1 spineos	lytic	1	1	1	169		6.1	2.7	6.6	3.7	4.3	2.6		1	164		2.9	4.9	10.3	6.2	10.8	4.7	1	1	1
8	lumbar spine	1	L2 left	lytic	1	1	1	175		2.2	3.1	5.7	3.9	7	3		1	171		3.1	3.7	7.4	4.6	8.5	3.7	1	1	1
8	lumbar spine	1	L4 left	lytic	1	1	1	193		0.6	2.9	3.6	3.2	9.3			1	189		0.7	3.3	4.6	3.8	8.9		1	1	1
8	lumbar spine	1	L1 corpus	mixed	3	1	1	164		5.6	3.9	7.4	4.8	7.1	3.8		1	158		4	4.1	8.3	5.1	9.4	4.1	1	1	1
8	lumbar spine	1	L1 left	mixed	3	1	1	166		0.4	3	4.1	3.6	7.5			1	161		0.8	2.5	5.9	3.6	3.8	2.3	1	1	1
8	lumbar spine	1	L2 corpus	mixed	3	1	1	176		2.1	2.8	3.6	3	6.7			1	170		1.6	3.6	4.7	3.9	10		1	1	1
8	lumbar spine	1	L3 corpus	mixed	3	1	1	185		9	2.3	3.9	2.7	4.2	2.3		1	179		10.2	3.3	6.8	4	7.1	3.3	1	1	1
8	lumbar spine	1	L3 spineose	mixed	3	1	1	187		7.3	1.3	3.4	2	2.4	1.3		1	182		3.1	2.8	5.6	3.6	7.1	2.8	1	1	1
8	lumbar spine	1	L3 spineose spids	mixed	3	1	1	192		1.2	2.4	3.5	2.6	6.7	2.2		1	186		0.8	3.1	4.8	3.8	8.7		1	1	1
8	lumbar spine	1	L4 right	mixed	3	1	1	193		2.1	2.8	4.2	3.1	8.4			1	189		2.1	3	4.7	3.5	6.4		1	1	1
8	lumbar spine	1	L4 corpus	mixed	3	1	1	195		2.8	4.1	7.6	5.3	8.8	4		1	191		3.4	5.2	11.3	6.6	11.6	5.1	1	1	1
8	lumbar spine	1	L5 right	mixed	3	1	1	203		3.4	3.7	6.8	4.6	7.7	3.7		1	197		3	5.1	10	6.2	13.8	5.1	1	1	1
8	lumbar spine	1	L5 left	mixed	3	1	1	203		1.5	2.8	3.5	3.1	6.8			1	197		4.5	3.5	6.2	4.1	7.4		1	1	1
8	Os sacrum	2	coxis	lytic	1	1	1	225		1.4	2.5	5.2	3.2	6.3	2.4		1	220		0.7	3.9	8	5.7	11.9	3.8	1	1	1
8	Os sacrum	2	right	mixed	3	1	1	213		7.8	4.3	8.9	5.5	8.2	4.2		1	208		3.8	6.2	13.1	8	14.6	6.2	1	1	1
8	Os sacrum	2	left	mixed	3	1	1	214		10.1	3.9	8.8	5.4	8.3	3.8		1	210		9.2	5.1	12.3	7.3	11.3	5.1	1	1	1
8	Os sacrum	2	left	mixed	3	1	1	217		3.7	5.5	10.8	6.8	12.5	5.4		1	210		7.3	5.6	14.3	7.7	11.2	5.6	1	1	1
8	Pelvis	2	left crista ilica	mixed	3	1	1	208		4.5	3.4	7.6	4.1	9	3.4		1	200		3.7	4.5	9.8	6	12.8	4.5	1	1	1
8	Pelvis	2	left crista middle	mixed	3	1	1	211		2.1	2.5	5.4	3.5	6.2	2.5		1	206		1.4	3.5	7.5	4.5	9.4		1	1	1
8	Pelvis	2	left crista ant	mixed	3	1	1	218		7.7	2.6	5.9	3.5	6.8	2.6		1	208		2.9	3.7	7.4	4.8	10.6		1	1	1
8	Pelvis	2	left ilium	mixed	3	1	1	224		11.3	2.9	5.6	3.6	5.9	2.9		1	211-226		12.3	3.7	8.4	4.6	8.8	3.6	1	1	1
8	Pelvis	2	left	mixed	3	1	1	242		2.1	3.9	6.8	4.8	10.1			1	238		2.9	3.7	8.1	4.9	8.2	3.7	1	1	1
8	Pelvis	2	left	mixed	3	1	1	232-253		19.3	6.4	14.9	8.3	15	6.4		1	226-254		17.1	8.5	20.3	10.5	20.9	8.5	1	1	1
8	Pelvis	2	left ischium	mixed	3	1	1	257		3.4	3.6	8.4	5.6	9.2	3.5		1	249		1	2.5	3.6	2.9	6.6	2.3	1	1	1
8	Pelvis	2	right crista ilici	mixed	3	1	1	201-208		3.2	5.9	9	6.6	18.6			1	202		0.8	6.4	10	7.8	20.2		1	1	1
8	Pelvis	2	right crista anteriort	mixed	3	1	1	206		1.3	3.9	7	5.5	11.8			1	207		1.8	3.7	6.1	4.8	8.6		1	1	1
8	Pelvis	2	right Ilium	mixed	3	1	1	206-226		14.7	6	13.8	7.5	15.8	6		1	197-210		13.5	7.1	12.3	8.8	17.4		1	1	1
8	Pelvis	2	right anterior	mixed	3	1	1	217		1.6	6.2	13.8	9.2	16.8	6.1		1	212		5.6	9.1	21.1	11.7	25.9	9.1	1	1	1
8	Pelvis	2	right ilium	mixed	3	1	1	218		1.2	5	7.8	5.9	14.6			1	213		1.1	8.7	10.4	9.5	36.3		1	1	1
8	Pelvis	2	right	mixed	3	1	1	230		0.5	5.6	7	6.1	19.9			1	225		2.8	2.8	7.1	4.3	7.2	2.8	1	1	1
8	Pelvis	2	right crista acetabulum	mixed	3	1	1	233		1	4	7.8	5.2	9.9	3.7		1	229		1.8	4	8.4	5.5	8.7	3.9	1	1	1
8	Pelvis	2	right acetabulum/ischium	mixed	3	1	1	236-249		5.9	3.6	7.8	5.2	9.9	3.7		1	237		6.2	4.7	10.5	6.4	13.1	4.7	1	1	1
8	Pelvis	2	right acetabulum ant	mixed	3	1	1	244		2.9	2.8	5.6	3.7	5.8	2.8		1	239		2.2	3.8	8.1	5.1	8.7	3.8	1	1	1
8	Pelvis	2	right Ischium	mixed	3	1	1	256		1.9	1.8	3.7	2.5	4.3	1.8		1	251		1.4	2.5	5	3.4	6.2	2.5	1	1	1
8	Scapula	4	left coracoid	lytic	1	1	1	90		3	1.2	2.9	1.9	1.9	1.1		1	81		2.5	1.2	2.9	1.9	2.7	1.1	1	1	1
8	Scapula	4	right acromion	mixed	3	1	1	78		6.3	1.2	3.2	1.8	2.1	1.2		1	81		4.3	1.5	3.7	2.1	2.9	1.5	1	1	1
8	Scapula	4	right	mixed	3	1	1	84		2.2	2.8	5.8	4	6.8	2.7		1	81		1.9	3.3	7.4	4.7	8.6	3.3	1	1	1
8	Scapula	4	right coracoid	mixed	3	1	1	86		1.1	2.4	4.5	2.9	6.6	2.3		1	87		3.9	1.8	4.5	2.6	3.4	1.8	1	1	1
8	Scapula	4	left acromion	mixed	3	1	1	82		7.9	3.1	7.1	4.5	6.6	3.1		1	74		5.9	4.3	10.5	6.6	10.4	4.3	1	1	1
8	Scapula	4	left corpus	mixed	3	1	1	90		5.2	1.9	3.9	2.5	4.1	1.9		1	81		2.2	3.2	6.8	4.3	8.7	3.2	1	1	1
8	Scapula	4	left	none	5	1	1	95		0.9	0.9	2.4	1.9	1.9	0.9		1	86		0.9	2.1	4.5	3.1	3.4	1.7	0	1	1
8	Scapula	4	right	sclerotic	2	1	1	114		1.9	1.7	3.7	2.3	4.4	1.7		1	113		1.9	2.2	4.6	3	5	2.2	1	1	1
8	Sternum	5		mixed	3	1	1	102		7.7	1.6	4.2	2.5	2.8	1.6		1	98		7.9	2.7	6.6	3.5	5.8	2.7	1	1	1
8	Sternum	5		mixed	3	1	1	117		3.6	1.5	3.7	2.1	3.1	1.5		1	112		4.1	2.1	4.8	2.8	4.8	2.1	1	1	1
8	Sternum	5		mixed	3	1	1	141		2.1	2.2	4.7	3.1	5.6	2.2		1	137		1	4.4	9.5	5.8	11.3	4.4	1	1	1
8	Thoracic spine	1	TH1 left	mixed	3	1	1	84	4.1	2.2	2.4	4.1	2.8	5	2.4		1	79		2.3	2.5	4.1	2.9	5.8		1	1	1
8	Thoracic spine	1	TH1 right	mixed	3	1	1	85		4.9	1.4	3.1	2.1	2.2	1.2		1	80		3.7	2.8	4.6	3.3	5.7		1	1	1
8	Thoracic spine	1	TH1 spineose	mixed	3	1	1	85		1.3	2	3.4	2.5	4.5			1	80		1.5	3.1	6	4.1	6.9	2.9	1	1	1
8	Thoracic spine	1	TH2	mixed	3	1	1	92		1.7	3.1	5.8	4.1	8	3.1		1	88		1.2	4.3	8.8	5.9	11	4.2	1	1	1
8	Thoracic spine	1	TH3 right	mixed	3	1	1	94		1.3	1.5	3.5	2.4	2.5	1.4		1	90		1.7	2.6	4.7	3.1	6.7		1	1	1
8	Thoracic spine	1	TH3 left	mixed	3	1	1	95		0.4	2.9	3.7	3.2	9.6			1	90		0.4	3.7	5.1	4.2	15.1		1	1	1
8	Thoracic spine	1	TH 3spineose	mixed	3	1	1	96		4.7	2.6	4.9	3.3	5.9			1	91		3.3	3.7	7.9	5	8.3	3.7	1	1	1
8	Thoracic spine	1	TH4	mixed	3	1	1	103		2.1	2.7	4.1	3.1	6.3			1	98		2.7	3.3	4.5	3.7	8		1	1	1
8	Thoracic spine	1	TH5	mixed	3	1	1	110		4	3.8	6.3	4.5	8.5			1	104		8.2	4.1	8.7	5.4	9.5		1	1	1
8	Thoracic spine	1	TH6	mixed	3	1	1	115		3.1	3.8	6.5	4.5	7.7			1	110		3.8	4.5	8.7	5.8	8.4	4.4	1	1	1
8	Thoracic spine	1	TH7	mixed	3	1	1	121		9.5	3.8	7.7	4.7	8	3.7		1	115		6.6	5.5	10.9	7	10.7	5.5	1	1	1
8	Thoracic spine	1	TH8 corpus	mixed	3	1	1	127		3.6	4.5	9.1	5.8	9.6	4.5		1	122		5.1	4.8	10.3	7.2	10.9	4.8	1	1	1
8	Thoracic spine	1	TH8 left	mixed	3	1	1	128		1	3.2	3.8	3.5	8.4			1	123		1	3.6	4.8	3.9	12		1	1	1
8	Thoracic spine	1	TH8 spineose	mixed	3	1	1	128		0.5	3.3	3.7	3.5	9.8			1	123		1.2	2.9	4.6	3.6	7.7		1	1	1
8	Thoracic spine	1	TH9 spineosi	mixed	3	1	1	132		1.6	2.9	5.4	3.8	7.5	2.8		1	128		1.6	3.7	7.9	5.1	8.5	3.7	1	1	1
8	Thoracic spine	1	TH9 corpus	mixed	3	1	1	134		3.2	1.8	3.7	2.4	2.4	1.4		1	129		2.6	2.9	5.2	3.3	6.3	2.9	1	1	1
8	Thoracic spine	1	TH9 right	mixed	3	1	1	135		0.5	2.7	3.5	3	7.5			1	131		2.7	2.9	4.5	3.5	5.6		1	1	1
8	Thoracic spine	1	TH10 corpora	mixed	3	1	1	142		7.5	3.1	5.6	3.8	5.1	3.1		1	136		6.2	2.5	6.3	4.1	4.4	2.5	1	1	1
8	Thoracic spine	1	TH10-TH12	mixed	3	1	1	140-166		61.9	4.7	10.1	6.2	9.6	4.7		1	135-160		52.3	6.3	14.5	8.2	13.4	6.3	1	1	1
9	Pelvis	2	left ilium	lytic	1	1	1	183	8.6	3.3	4.2	8.7	5.9	9.8	4.1		1	222	13.5	2.4	6.3	13.5	8.3	15.5	5.9	1	1	1
9	Scapula	4	left	lytic	1	1	1	67	14.1	19	6	14.1	8.7	13.8	5.9		1	99	17.9	15.6	8.2	19.8	11.6	19.5	8.2	1	1	1
13	Sternum	5		mixed	3	1	1	109	4.2	4	2.1	4.2	2.8	4.6	2		1	107	7.6	2.2	2.9	5.8	4	7.8	2.7	1	1	1
20	Costae	3	H6	lytic	1	0	1	129	6.4	1.5	2.9	6.4	4.2	8.3	2.9		1	125	10.2	1.3	4.3	10.2	6.4	13.7	4.3	1	0	1
20	Costae	3	H7	lytic	1	0	1	175	4.3	2.9	1.7	4.3	2.4	2.6	1.7		1	173	5.1	2.8	2	5.1	2.7	3.7	2	1	0	1
20	Costae	3	H8	lytic	1	0	0	182	2.9	2.9	1.1	2.9	1.8	1.9	1.1		1	180	4.4	2.2	1.8	4.4	2.4	4	1.8	1	0	1
20	Pelvis	2	right ilium	lytic	1	0	0	219	3.4	3.1	0.5	1.2	0.9	0.9	0.5		1	217	2.7	2.1	1.1	2.7	1.5	2.7	1.1	1	0	1
25	skull	7		lytic	1	1	9		not measurable due to the brain uptake								0	Not measurable								1	1	1
25	Costae	3	5 left	lytic/fracture	1	0	1	65		1.9	1.9	3.7	2.5	4.9	1.9		1	107		0.8	2.8	5.5	3.8	7.9	2.6	1	0	1
25	Costae	3	3 left	lytic	1	0	1	73		1	1.6	3	2	4.3	1.6		1	113		0.8	2	4.1	2.6	5.5	1.9	1	0	1
25	Costae	3	9 left	lytic	1	1	1	95	7.2	1.2	3.4	7.2	4.6	8.7	3.3		1	137	9	0.8	3.9	9	5.7	12.3	3.8	1	1	1
25	Costae	3	9 left	lytic/fracture	1	1	1	130		1.5	2.8	6.3	3.8	7.9	2.7		1	172		1.4	3.5	7.7	4.8	9.8	3.3	1	1	1
25	Costae	3	4 right	lytic	1	0	1	87		1.1	1.9	4.3	2.7	5.4	1.9		1	127	6	0.9	2.6	6	3.6	7.8	2.6	1	0	1
25	Costae	3	6 right	lytic	1	0	1	104	6.1	0.9	3.1	6.1	4	10.2	2.9		1	144		0.7	3.5	7.5	4.8	11.3	3.3	1	0	1
25	Humerus	4	right	lytic/marv	1	0	1	30		1.3	2.8	5.8	3.6	8	2.7		1	73		2	2.9	6.1	4	7.7	2.8	1	0	1
25	Humerus	4	right	lytic	1	0	1	41	8.4	1.2	3.8	8.4	5.5	10.2	3.7		1	83	11.3	1.1	5	11.3	6.8	14.1	4.8	1	0	1
25	Cervical spine	1	C1	lytic	1	0	1	5	11.6	1.6	5.9	11.6	8.2	14.3	5.7		1	46	10.3	2.1	5.3	10.3	7.3	11.7	5.3	1	0	1
25	Cervical spine	1	C2	lytic	1	0	1	11		1	4.2	6.5	5.1	8.9	3.9		1	52		1.9	3.5	8.9	4.9	6.5	3.5	1	0	1
25	Cervical spine	1	C5 spineose	lytic	1	0	1	24		4.3	2.8	5.6	3.7	4.8	2.8		1	64		2.2	3.7	6	4.6	7.5		1	0	1
25	Cervical spine	1	C5 right	lytic	1	0	1	24		2.1	3	5.5	3.6	5.6	2.9		1	65		0.9	3.8	6.3	4.5	8.4	3.7	1	0	1
25	Cervical spine	1	C6 corp	lytic	1	0	1	29	6.5	1.5	3.5	6.5	4.4	7.5	3.4		1	70		1.2	4	7.4	4.8	9.2	3.9	1	0	1
25	Cervical spine	1	C6 left	lytic	1	0	1	30		0.8	3.1	5.6	3.9	6.7	3.1		1	72		0.6	3.7	6.2	4.6	8.3	3.5	1	0	1
25	Cervical spine	1	C6 right	lytic	1	0	1	30		1	2.2	4.2	2.8	4.7	2.2		1	72		0.5	3.1	4.4	3.7	7.8		1	0	1
25	Cervical spine	1	C7	lytic	1	0	1	35		4.4	3.3	6.7	4.4	7.2	3.3		1	76		1	4.4	8.6	5.8	10	4.4	1	0	1
25	Thoracic spine	1	TH1	lytic	1	0	1	40		0.8	3.6	6.5	4.9	11.8	3.3		1	80	8.6	3.7	3.9	8.1	5.2	8.7	3.9	1	0	1
25	Thoracic spine	1	TH2	lytic	1	0	1	44		1.4	4.9	10.4	7.1	13.1	4.8		1	85		1.3	6.2	12.9	8.6	16.5	5.8	1	0	1
25	Thoracic spine	1	TH3	lytic	1	0	1	48		1.1	3.1	4.6	3.6	7.6	-		1	90		0.7	3.5	4.4	3.8	11.5		1	0	1
25	Thoracic spine	1	TH4	lytic	1	0	1	54		2.9	4.4	8.8	5.9	9.2	4.3		1	96		3	5	10.9	6.9	11.7	5	1	0	1
25	Thoracic spine	1	TH6	lytic	1	0	1	65		1	3.4	6	4.3	8	3.3		1	106		0.8	3.9	7.6	5.5	11.6	3.9	1	0	1
25	Thoracic spine	1	TH6	lytic	1	0	1	69		1.3	3.9	7.4	4.8	9	3.9		1	110		2.4	3.9	6.9	5.1	8.9		1	0	1
25	Thoracic spine	1	TH6 left	lytic	1	0	1	70		0.8	2.8	4.3	3.3	7.2			1	112		0.8	3.3	6.1	4	8.3	3.1	1	0	1
25	Thoracic spine	1	TH7	lytic	1	0	1	74		0.6	3.6	5.4	4.3	12.1			1	116		0.2	5.4	5.5	5.5	26		1	0	1
25	Thoracic spine	1	TH7-8	lytic	1	0	1	74-82		7.3	4.8	10.2	6.9	10.7	4.8		1	116-123		5.7	6	13	8.3	14.3	5.9	1	0	1
25	Thoracic spine	1	TH8 right	lytic	1	0	1	80		3.2	2.4	4.7	3.1	4.7	2.3		1	121		0.6	4.3	8.9	5.7	12.9	4.2	1	0	1
25	Thoracic spine	1	TH8 spine	lytic	1	0	1	83		0.9	2.3	4.2	3.1	4.9			1	125		0.6	3.7	7.3	4.9	9.8	3.6	1	0	1
25	Thoracic spine	1	TH9	lytic	1	0	1	89		2.8	5	9.8	6.8	12.1	4.7		1	130		3	5.5	12	7.4	13.8	5.5	1	0	1
25	Thoracic spine	1	TH10 corp	lytic	1	1	1	97	13.2	3.3	6	13.2	8.6	13.9	6		1	139	13.6	3.5	6.1	13.6	8.9	17.2	6.1	1	1	1
25	Thoracic spine	1	TH10 left	lytic/fracture	1	1	1	98		1	4.4	8.5	5.8	10.6	3.9		1	141		1.1	4.3	8.7	6.4	11.7	4.2	1	1	1
25	Thoracic spine	1	TH11	lytic	1	1	1	106		6.2	4.4	11.3	6.3	11.2	4.4		1	145		5.8	5.6	12.2	7.6	14.3	5.5	1	1	1
25	Thoracic spine	1	TH11 left	lytic	1	1	1	105		1.5	1.9	3.5	2.6	4	1.8		1	147		0.3	4.3	6	5.3	18.1	-	1	1	1
25	Thoracic spine	1	TH12 right	lytic	1	0	1	113		1.3	3.5	6.9	4.6	8	3.5		1	154		1.1	4.3	8.9	5.8	11.7	4.2	1	0	1
25	Thoracic spine	1	TH12 corp	lytic	1	0	1	116		1.2	4.3	8.2	5.7	13.5	4.2		1	156		3.4	4	8.1	5.5	9.8	4	1	0	1
25	lumbar spine	1	L1 right	lytic	1	0	1	124		1.5	2.9	5.5	4	7	2.8		1	166		0.9	4	7.7	5.7	11.6	3.7	1	0	1
25	lumbar spine	1	L1 corp	lytic	1	0	1	125		2.9	4.3	8.9	5.5	11.4	4.2		1	167		4.2	4.6	9.7	5.9	11.4	4.6	1	0	1
25	lumbar spine	1	L1 left	lytic	1	0	1	126		1.3	3.9	8.3	5	11.1	3.9		1	167		1.7	3.9	8.1	5.6	11.1	3.8	1	0	1
25	lumbar spine	1	L2 corp	lytic	1	0	1	133	13.2	8.4	6	13.2	8.6	12.9	5.9		1	173	15.7	9	6.9	15.7	10.1	15.6	6.9	1	0	1
25	lumbar spine	1	L2 right	lytic	1	0	1	131		0.4	6.6	7.5	6.9	23.4			1	173		0.6	6.7	10.9	8.3	23.4	-	1	0	1
25	lumbar spine	1	L3 corp	lytic	1	0	1	143	11.4	3.2	5.3	11.4	7.4	13.1	5.3		1	184	16.1	2.8	7.2	16.1	9.7	18.6	7.1	1	0	1
25	lumbar spine	1	L3 corp left	lytic	1	0	1	146		1.2	4.6	6.9	5.3	12.8			1	187		0.8	6	8	6.6	18.1		1	0	1
25	lumbar spine	1	L3 corp right	lytic	1	0	1	146		1.1	3.9	7.2	5.1	9.8	3.8		1	188		0.8	5	9.1	6.3	16.5	4.4	1	0	1
25	lumbar spine	1	L3 spineose	lytic	1	0	1	150		1	3	6.1	3.9	7.6	3		1	191		0.6	4.6	9.4	6.1	14	4.4	1	0	1
25	lumbar spine	1	L4 corp	lytic	1	0	1	156		0.8	3.4	4.7	3.9	10.9			1	197		1.1	3.7	6.6	4.8	11.2		1	0	1
25	lumbar spine	1	L4 corp right	lytic	1	0	1	156		1	3.7	7.3	4.7	9.3	3.6		1	197		1	4.1	8	5.7	14.5	3.9	1	0	1
25	lumbar spine	1	L4 corp	lytic	1	0	1	159		0.7	3.3	4.5	4	8.8			1	200		0.9	4.1	6.7	4.9	9.2	3.5	1	0	1
25	lumbar spine	1	L4 spineose	lytic	1	0	1	162		2.4	5.2	11.7	7.3	12.2	5.1		1	203		2.5	5.2	11.5	7.8	12.6	5.1	1	0	1
25	lumbar spine	1	L5 right	lytic	1	0	1	166		1.1	2.7	5.3	3.9	6.3	2.6		1	207		4	3.7	6.7	4.5	8.9		1	0	1
25	lumbar spine	1	L5 right	lytic	1	0	1	171		0.8	3.9	7	5	8.7	3.7		1	212		0.6	6.2	9.7	7.6	17.6	4.8	1	0	1
25	lumbar spine	1	L5 left	lytic	1	0	1	172		0.2	5	5.8	5.4	11.9	3.1		1	213		0.5	5.5	8.3	7.1	14.4	4.1	1	0	1
25	Os Sacrum	2	left Sacrum	lytic	1	0	1	174	11.1	2.1	5.3	11.2	7.7	14.1	5.2		1	215	13.1	2.5	5.8	13.1	8.5	15.7	5.8	1	0	1
25	Os Sacrum	2	Sacrum middle	lytic	1	0	1	179		0.9	3.1	5.5	3.7	6.7	3		1	220		1.2	3.4	6.5	4.5	7.5	3.3	1	0	1
25	Os Sacrum	2	right	lytic	1	1	1	171-185		16.8	5.4	12.1	7.2	11.3	5.4		1	218-226		8.5	7.5	14.8	10.1	19.8		1	1	1
25	Os Sacrum	2	Sacrum middle	lytic	1	0	1	190		3.4	2.4	5	3.2	5.4	2.4		1	231		0.6	2.4	3.6	2.9	6.6	-	1	0	1
25	Os Sacrum	2	Sacrum	lytic	1	0	1	197		1	2.3	4.1	3	5.1	2.1		1	238		1.5	2.4	5.1	3.4	5.5	2.4	1	0	1
25	Pelvis	2	left crista middle	lytic	1	0	1	172		2	3.3	7.4	5.1	8.5	3.3		1	213		1.5	4.6	10.5	7	13.4	4.5	1	0	1
25	Pelvis	2	left crista ant	lytic	1	0	1	173		3.6	2.3	4.8	3.1	5.4	2.2		1	214		3.7	2.8	6.1	3.7	7.3	2.8	1	0	1
25	Pelvis	2	left fossa post	lytic	1	0	1	176		2.4	4.5	9.9	6.5	12.1	4.5		1	217		2.9	5.1	11.7	7.4	14.1	5.1	1	0	1
25	Pelvis	2	left	lytic	1	0	1	185		0.3	4.1	4.7	4.5	17.4	-		1	227		0.5	4.9	6.5	5.4	17.4		1	0	1
25	Pelvis	2	left (lednært)	lytic	1	0	1	187		2.9	3.7	7.8	5	9.3	3.7		1	229		3.1	4.6	9.6	6.1	10.8	4.4	1	0	1
25	Pelvis	2	left	lytic	1	0	1	192		2.2	4.1	8.9	5.2	10.7	4.1		1	234		2.4	4.7	10.3	6.8	13	4.7	1	0	1
25	Pelvis	2	left acetabulum	lytic	1	0	1	205		0.4	3.8	6	4.6	13.7	-		1	247		0.4	4	6.3	5.1	16.8		1	0	1
25	Pelvis	2	left aceta post	lytic	1	0	1	211		1.4	3.3	6	4	8.2	-		1	252		0.9	4.4	7.3	5.4	14.1		1	0	1
25	Pelvis	2	left aceta ant	lytic	1	0	1	214		1.7	3.6	7.8	5	8.8	3.5		1	255		2.2	3.8	8.2	5.5	10.2	3.7	1	0	1
25	Pelvis	2	left spinea ischium	lytic	1	0	1	215		0.8	3.2	6.6	4.6	10.7	3.2		1	256		0.9	4.3	9.5	5.8	14.2	4.3	1	0	1
25	Pelvis	2	left ischium	lytic	1	0	1	219		1	2.3	4.3	3	6.4	2.3		1	260		1.9	2.6	5.4	3.4	7.4	2.6	1	0	1
25	Pelvis	2	left pubis	lytic	1	0	1	220		2	2.5	4.8	3.1	6	2.4		1	261		1.9	2.7	5.6	3.5	8.4	2.7	1	0	1
25	Pelvis	2	right crista	lytic	1	0	1	170		0.5	4.6	8	5.7	18	3.5		1	212		1.4	3.6	8.4	5	10.5	3.5	1	0	1
25	Pelvis	2	right ilium fossa	lytic	1	0	1	170-191	16.6	44.5	6.9	16.6	10	14.1	6.9		1	211-231	21.3	38.9	9	21.2	12.3	18.1	9	1	0	1
25	Pelvis	2	right ilium middle	lytic	1	0	1	194		1.5	4	8.4	5.5	11.5	3.9		1	235		1.1	5.6	8.9	7	17	-	1	0	1
25	Pelvis	2	right ilium ant	lytic	1	0	1	196		1.4	4.9	10	6.4	13	4.5		1	237		0.9	5.8	12.5	8.5	21	5.6	1	0	1
25	Pelvis	2	right spinea ischium	lytic	1	0	1	217		1.6	4.6	9.6	6.3	12.8	4.3		1	258		1.8	5.1	11.4	7.5	15.1	5	1	0	1
25	Pelvis	2	right pubis	lytic	1	0	1	219		1.6	4	8.9	5.5	9.6	4		1	260		1.4	4.5	10.1	6.7	13.4	4.3	1	0	1
25	Femur	6	left	lytic	1	0	1	214		0.7	2.3	4.5	3.3	7.3			1	255		0.8	3	5.8	4	10.1	2.8	1	0	1
25	Femur	6	left	lytic	1	0	1	219		1	2.9	6	3.9	8.7	2.9		1	260		0.7	3.8	7.8	5.2	13.5	3.6	1	0	1
25	Femur	6	left	lytic	1	0	1	226		1.8	2.8	5.9	3.6	6.7	2.8		1	267		1.3	3.8	8.1	5	10.8	3.7	1	0	1
25	Femur	6	left	marv	5	0	1	236	6.6	0.8	3.4	6.6	4.6	9.3	3		1	279	8	1	3.8	8	5.5	11.2	3.6	0	0	0
25	Femur	6	right	lytic	1	0	1	217		3	2.6	5.2	3.3	5.3	2.6		1	258		3.8	2.9	5.9	4	5.6		1	0	1
25	Femur	6	right	lytic	1	0	1	221	4	1.5	2.1	4	2.8	4.7	2		1	262		1.8	2.7	5.8	3.5	5.6		1	0	1
25	Femur	6	right	marv	5	0	1	235		4	1.4	2.4	1.7	2.4	1.4		1	278	3.3	3.3	1.9	3.3	2.4	3.6		0	0	0
25	Scapula	4	left	lytic	1	0	1	40		1.2	1.4	2.8	1.8	3.1	1.3		1	80		1	1.8	3.4	2.4	4.3	1.6	1	0	1
25	Scapula	4	left	lytic	1	0	1	47	5.1	1.6	2.6	5.1	3.4	5.9	2.5		1	88	5.1	3.4	2.5	5.1	3.3	5.4	2.5	1	0	1
25	Scapula	4	left	lytic	1	0	1	56		1.4	1.4	2.4	1.8	3.3	1.3		1	96		1.7	1.4	3	1.9	3.3	1.4	1	0	1
25	Scapula	4	right	lytic	1	0	1	42		0.7	1.7	3.5	2.6	5	1.6		1	84		0.8	2	4.5	2.8	5.3	2	1	0	1
25	Scapula	4	right	lytic	1	0	1	45		1.3	2	3.9	2.5	4.4	2		1	86		0.8	2.4	4.8	3.3	5.9	2.3	1	0	1
25	Scapula	4	right	none	5	0	1	51	3.8	1	2	3.8	2.7	5	2		1	93	6.2	0.6	3.1	6.2	4.2	8.6	3	0	0	0
28	Cervical spine	1	C1-C2	none	5	1	1	45-56		10.9	3.8	6.9	4.6	7.8			1	45-56		7.1	4.5	7.2	5.3	10.3		0	1	1
28	Cervical spine	1	C3 left	sclerotic	2	1	1	59		1.5	3.2	5.2	3.8	8.6			1	59		1	3.7	6	4.2	10.2		1	1	1
28	Cervical spine	1	C3-C7	sclerotic	2	1	1	57-78		11.9	3.9	7.8	4.9	8.2	3.8		1	57-77	10.5	10.6	4.9	10.5	6.4	10.7	4.9	1	1	1
28	Clavikel	4	left lateral	none	5	1	1	75		1.5	1.7	2.6	1.9	4.4			1	71		2.2	1.8	3	2.2	4.7		0	1	1
28	Clavikel	4	left middle	none	5	1	1	81		2.1	1.6	3.1	2.2	3.8	1.6		1	77		1.4	2.3	4.4	2.9	4.8	2.1	0	1	1
28	Clavikel	4	left sternal	none	5	1	1	90		2	3.4	4.8	4.1	8.8			1	87		1.3	4.9	6.2	5.6	15.1		0	1	1
28	Costae	3	3 left	mixed	3	1	1	87	3.3	0.5	1.9	3.3	2.5	5.8	1.8		1	84		1.9	1.6	2.7	2	3.3	1.6	1	1	1
28	Costae	3	2 left	none	5	1	1	85	2.9	2.7	1.6	2.9	1.9	3.2	1.6		1	81	2.7	1.6	2.1	4	2.6	4.1	1.9	0	1	1
28	Costae	3	4 left	none	5	1	1	93		3.2	1.8	3.2	2.3	3.7	1.8		1	91		2.9	2.2	4.7	3	5.4	2.2	0	1	1
28	Costae	3	4 left	none	5	1	1	122		5	2.1	4	2.7	5.5	2		1	120		5.2	2.3	5.2	3.1	6.5	2.3	0	1	1
28	Costae	3	5 left	none	5	1	1	102		5.3	1.3	2	1.6	2.4			1	99		1.1	2.2	4.5	2.9	6.5	2.1	0	1	1
28	Costae	3	5 left	none	5	1	1	127		3.7	2	3.7	2.5	5	1.9		1	126		6.5	2	4.4	2.8	5.1	2	0	1	1
28	Costae	3	6 left	none	5	1	1	113		4.5	1.9	3.3	2.2	3.6	1.9		1	109		4.1	2.2	4.8	3	5.6	2.2	0	1	1
28	Costae	3	6 left	none	5	1	1	141		18.3	1.9	3.6	2.4	4.3	1.9		1	138		3.8	2.1	5.1	3	5.3	2.1	0	1	1
28	Costae	3	6 left	none	5	1	1	141		18.3	1.9	3.6	2.4	4.3	1.9		1	127		5.1	2.3	5.2	3	5	2.3	0	1	1
28	Costae	3	7 left	none	5	1	1	120	6.3	2.2	3.1	6.3	4.1	8.3	3		1	117	7.6	2.5	3.4	7.6	4.7	9.1	3.3	0	1	1
28	Costae	3	7 left	none	5	1	1	151		4.3	2	4.4	2.9	5.7	2		1	147		3.3	2.7	6.6	4	8.1	2.7	0	1	1
28	Costae	3	8 left	none	5	1	1	131		11.5	1.8	3.1	2.2	3.7	1.8		1	127		4.9	1.8	3.8	2.3	4.2	1.8	0	1	1
28	Costae	3	9 left	none	5	1	1	137		3.9	2.3	3.7	2.8	5.8			1	134		3.8	2.2	4.8	2.8	5.1	2.1	0	1	1
28	Costae	3	10 left	none	5	1	1	149		5.1	1.5	3.4	2.1	2.9	1.4		1	146		6.3	1.8	4.4	2.6	3.6	1.8	0	1	1
28	Costae	3	11 left	none	5	1	1	159		1.9	2.8	5.1	3.4	7.1	2.8		1	157	5	2	3	4.9	4	8.1		0	1	1
28	Costae	3	11 left	none	5	1	1	168		1.9	2.6	4.6	3.4	6.8			1	164	6.6	1.9	2.9	6.6	4.3	8.5	2.9	0	1	1
28	Costae	3	2 right	none	5	1	1	91		2.5	0.7	1.7	1.1	1.2	0.7		1	91		1.5	1.4	2.2	1.6	2.4	1.3	0	1	1
28	Costae	3	5 right	none	5	1	1	101		2.9	2.5	4.9	3.3	4.9	2.4		1	99		2.6	3	6.3	4.3	6.5	3	0	1	1
28	Costae	3	4 right	none	5	1	1	105		1.7	1.9	3.5	2.3	4.4	1.9		1	105		1.6	2.2	4.3	2.8	5.3	2.2	0	1	1
28	Costae	3	4 right	none	5	1	1	111	2.9	6.6	1.5	2.9	1.8	3	1.5		1	111	4	1.6	1.8	4	2.5	4.6	1.8	0	1	1
28	Costae	3	5 right	none	5	1	1	109		1.8	1.9	3.1	2.3	3.6			1	109		1.8	2.2	4.1	2.9	4.7	2.2	0	1	1
28	Costae	3	6 right	none	5	1	1	109		3.7	2.1	3.8	2.5	4.6	2		1	108		5.8	2.3	5	3	5.6	2.2	0	1	1
28	Costae	3	7 right /columna	none	5	1	1	115		2.4	3.5	7.2	4.8	9.1	3.4		1	113		0.9	3.7	8.3	5.2	9.3	3.6	0	1	1
28	Costae	3	7 right	none	5	1	1	125		5.1	1.8	3.5	2.4	3.5	1.8		1	123		2	2.6	5.1	3.3	6	2.6	0	1	1
28	Costae	3	11 right	none	5	1	1	167		4	1.6	3.5	2.1	3.3	1.6		1	166		1.8	1.9	3.8	2.7	3.6	1.9	0	1	1
28	Costae	3	11 right	none	5	1	1	171		1.8	2.1	4	2.6	4.5	2.1		1	171		2.2	1.9	4	2.6	4.7	1.9	0	1	1
28	Costae	3	8 right	sclerotic	2	1	1	158		4.2	1.5	3.8	2.2	3.5	1.5		1	158		1.3	3.1	5.5	3.8	7.4	3	1	1	1
28	Costae	3	10 right	sclerotic	2	1	1	145		6.7	3.6	9.1	5.1	7.7	3.6		1	142		6.9	4.3	10.8	6.6	9		1	1	1
28	Femur	6	left trochanter	lytic	1	1	1	253		10.3	3.6	8.5	5.4	8.4	3.6		1	248		9	4.8	10.6	7.1	11.5		1	1	1
28	Femur	6	right	lytic	1	1	1	249-269	8.5	24	3.7	8.5	5	8.1	3.7		1	250-271	11.2	24	4.7	11.2	6.5	10.8	4.7	1	1	1
28	Femur	6	right	lytic	1	1	1	279		1.3	2.4	5.2	3.3	6.3	2.4		1	280		0.7	3.6	6.1	4.9	11.9		1	1	1
28	Femur	6	left	marrow	5	1	1	253-276	9.1	26.6	3.9	9.1	5.4	8.2	3.9		1	248-268	12.7	21.3	5.4	12.7	7.6	12.1	5.4	0	1	1
28	Humerus	4	right	none	5	1	1	42		1.7	1.6	3.5	2.3	4.1	1.6		1	48		1.2	1.9	4.4	2.6	5.3	1.9	0	1	1
28	Humerus	4	right	none	5	1	1	70		3.9	1.5	3.1	1.8	3.1	1.4		1	71		4.8	1.5	3.2	1.9	3.2	1.5	0	1	1
28	Humerus	4	left	none	5	1	1	40		0.7	1.8	3.5	2.3	4.5	1.6		1	37	4.9	1.2	2.2	4.9	3	4.7	2.1	0	1	1
28	Humerus	4	left	none	5	1	1	52	2.4	1.9	1.2	2.4	1.5	2.4	1.2		1	49		1.5	1.7	3.3	2.2	4.2		0	1	1
28	Humerus	4	left	none	5	1	1	65		1.1	1.7	2.4	2	4.1			1	62		1.6	2	3.2	2.4	4.9		0	1	1
28	Humerus	4	left	none	5	1	1	71		1.3	2.2	4.8	2.8	6.5	2.2		1	68		2.7	2.2	4.8	2.8	5.7	2.2	0	1	1
28	Humerus	4	right	sclerotic	2	1	1	53	5.2	2.3	2.3	5.2	3.2	6.2	2.3		1	57	5.7	2.3	2.5	5.9	3.3	6.6	2.5	1	1	1
28	Humerus	4	right	sclerotic	2	1	1	76		0.4	1.5	2.7	2	4.2	1.4		1	77		0.6	1.5	3.1	2.3	4.2	1.5	1	1	1
28	skull	7		lytic	1	1	1		not measurable due to the brain uptake								1									1	1	1
28	lumbar spine	1	L5 left	lytic	1	1	1	207		1.7	4.8	9.9	6.5	13.5	4.7		1	204		1.7	6.3	13.6	8.8	17.2	6.1	1	1	1
28	lumbar spine	1	L4 left	mixed	3	1	1	197		3.4	2.9	5.3	3.8	5.1	2.7		1	194		0.6	5.6	8.2	6.5	23.8		1	1	1
28	lumbar spine	1	L4 corpora	mixed	3	1	1	197		18.4	4.5	9.6	5.8	9.1	4.5		1	195		14.9	5.6	12.7	7.4	12.3	5.6	1	1	1
28	lumbar spine	1	L4 spineose	mixed	3	1	1	201		3.7	4	6.5	4.9	9.8			1	201		2.2	5.4	8.7	6.4	13.1		1	1	1
28	lumbar spine	1	L1	none	5	1	1	164		14.3	4.6	9.2	5.5	8.4	4.5		1	162		13.1	5.7	12.7	7.2	11.8	5.7	0	1	1
28	lumbar spine	1	L3	none	5	1	1	190		20.2	3.7	7.2	4.7	6.5	3.6		1	188		21.7	3.9	8.3	5.3	7.4	3.9	0	1	1
28	lumbar spine	1	L3 spineose	none	5	1	1	193		2	3.1	5.9	4.2	8.6			1	191	1.9	3.7	8	5.1	8.8	3.7		0	1	1
28	lumbar spine	1	L2	sclerotic	2	1	1	176	9.9	10.7	4.8	9.9	6.1	10.3	4.8		1	174		13.4	5.2	11.3	6.9	11.6	5.2	1	1	1
28	lumbar spine	1	L5 corpora	sclerotic	2	1	1	208	9.6	12.3	4.5	9.5	6.3	9.6	4.5		1	205	13.4	11.6	5.9	13.4	8.1	12.7	5.9	1	1	1
28	lumbar spine	1	L5 spineose	sclerotic	2	1	1	209		1.2	3.2	6	4	8.1	3		1	206		1.3	3.9	7.9	5.5	9.8	3.8	1	1	1
28	Os sacrum	2	middle	mixed	3	1	1	219		2.3	5.3	8.8	6.5	13.8			1	216		2.1	7.1	11.5	8.4	20.8		1	1	1
28	Os sacrum	2	right	mixed	3	1	1	219		7.5	5.1	7.9	6	11.3			1	224		1.5	7.3	9.5	8.1	25.5		1	1	1
28	Os sacrum	2	middle(størstedelen)	mixed	3	1	1	217-238	12.4	36.1	5.5	12.3	7.1	11.8	5.5		1	212-236	15.9	32.4	7	15.9	9.2	15.4	7	1	1	1
28	Pelvis	2	right ilium	lytic	1	1	1	205-240	11.3	65.1	5.1	11.3	6.7	11.1			1	204-241	13.8	71.7	6.4	13.8	8.3	14.2	-	1	1	1
28	Pelvis	2	right crista	mixed	3	1	1	208		2.2	3.5	7.8	4.6	8.1	3.3		1	208		1	5.3	9.8	7.3	17.4	-	1	1	1
28	Pelvis	2	right ant	mixed	3	1	1	215		5.2	5.1	9.5	6.2	13.9	-		1	209-221		5.7	5.8	11.7	7.5	18.7	-	1	1	1
28	Pelvis	2	right acetabulum post	mixed	3	1	1	248		19.6	3.8	8.4	5.2	7.5	3.8		1	245		16.8	5	11.3	7	10.7	5	1	1	1
28	Pelvis	2	right acetabulum ant	mixed	3	1	1	249		13.4	3.9	8.7	5.4	8.2	3.9		1	248		11.2	5.3	12.2	7.5	12.5	5.3	1	1	1
28	Pelvis	2	right pubis	mixed	3	1	1	254		8.5	3.9	8.6	5.4	7.2	3.8		1	252		6	5.5	12.2	7.6	12.5	5.4	1	1	1
28	Pelvis	2	left ilium	mixed	3	1	1	210-231		27.6	3.2	7.5	4.3	7.1	3.2		1	202-224		24.8	7.1	14	8.4	16.6	-	1	1	1
28	Pelvis	2	left ant	mixed	3	1	1	207-229		32.9	5.1	9.8	6.3	10.6			1	205-225		14.7	5.1	9.4	6.2	13.1	-	1	1	1
28	Pelvis	2	left ilium	mixed	3	1	1	229-257		30.5	5.1	9.4	6.3	11.4			1	224-239		20	7.1	12.5	8.6	16.7	-	1	1	1
28	Pelvis	2	left acetabulum ant	mixed	3	1	1	247	9.4	4.9	4	8.2	5.7	9.5	4		1	244		4	5.7	11.7	7.9	13.6	5.4	1	1	1
28	Pelvis	2	left acetabulum post	mixed	3	1	1	260		4.5	2.2	4.8	3.1	4.8	2.2		1	245		7.5	5.7	9.2	6.9	13.9	-	1	1	1
28	Pelvis	2	left pubis	mixed	3	1	1	257		10.3	3	6.7	4.2	5.6	3		1	251		4.4	5.1	9.5	6.5	12	-	1	1	1
28	Scapula	4	left acromion	none	5	1	1	73		2.2	2.4	5.1	3.3	6.9	2.3		1	70		2.1	2.9	6.4	4.2	7.5	2.8	0	1	1
28	Scapula	4	left coracoid	none	5	1	1	79-88	5.1	6.7	2.4	5.1	3.1	5.4	2.4		1	77-84	6.8	5	3.1	6.8	4	8	3.1	0	1	1
28	Scapula	4	left	none	5	1	1	80		0.7	1.5	2.4	1.8	5.2			1	77		2	1.4	3.1	1.8	3	1.3	0	1	1
28	Scapula	4	left	none	5	1	1	94-99		1.4	1.8	3.2	2.3	4.5	1.8		1	88-95		1.5	2.2	4.5	2.7	5.6	2.1	0	1	1
28	Scapula	4	left	none	5	1	1	106-118		9.1	1.6	3.5	2.2	3.2	1.6		1	103-115		8	1.7	4.1	2.5	3.7	1.7	0	1	1
28	Scapula	4	right	none	5	1	1	96-103		3.7	1.4	2.9	1.8	3.3	1.4		1	93-102		3.1	1.6	3.3	2.1	3.9	1.6	0	1	1
28	Scapula	4	right	none	5	1	1	108		0.7	2.2	3	2.6	6.3			1	104-115		2.3	2.2	3.7	2.6	5.8		0	1	1
28	Scapula	4	right	none	5	1	1	120	5.9	2.9	2.5	5.9	3.5	6.2	2.5		1	120	6.2	2.9	2.7	6.2	4	7.2		0	1	1
28	Sternum	5		sclerotic	2	1	1	92-129	11.8	10.3	3.1	11.8	5.4	10.1			1	90-127	15.5	10	4	15.5	6.9	14.2		1	1	1
28	Thoracic spine	1	TH11	lytic	1	1	1	149	11.1	12.2	4.9	11.1	6.7	10.6			1	147	15.8	9.5	7.2	15.8	9.3	15.1	7.1	1	1	1
28	Thoracic spine	1	TH1	none	5	1	1	81		2	4.1	6.2	4.7	9.3			1	81		1.6	5	6.9	5.9	14.6	-	0	1	1
28	Thoracic spine	1	TH2	none	5	1	1	89		6.1	4.2	8.5	5.7	8.6	4.2		1	86		4.2	5.8	12.7	8.1	13.7	5.7	0	1	1
28	Thoracic spine	1	TH3 corpora	none	5	1	1	93		4.5	4.1	7.6	5.4	8.4			1	91		3.3	5.6	11	7.3	13.7	-	0	1	1
28	Thoracic spine	1	TH4 left	none	5	1	1	99		0.6	2.2	3	2.6	7.2			1	95		0.7	5.1	8	6.5	19.1	-	0	1	1
28	Thoracic spine	1	TH4 corpora	none	5	1	1	101		6.7	2.9	5.4	3.8	5.3	2.9		1	96		2.2	5.1	6.3	5.6	14.1	-	0	1	1
28	Thoracic spine	1	TH5 right	none	5	1	1	101		1.4	3.5	4.9	4	9.3			1	101		1.4	4.1	6.3	5.2	12.1	-	0	1	1
28	Thoracic spine	1	TH5	none	5	1	1	106		5.8	3.8	6.5	4.7	7.1			1	103		5.9	4.1	8.4	5.6	9.7	4.1	0	1	1
28	Thoracic spine	1	TH6	none	5	1	1	113		6.1	4.5	8.7	6.1	9	4.5		1	111		6.8	5.3	11.3	7.3	11.9	5.3	0	1	1
28	Thoracic spine	1	TH7 left	none	5	1	1	119		1	3.5	5.9	4.2	8.2			1	116		1	3.6	7.2	4.4	8.8	-	0	1	1
28	Thoracic spine	1	TH7 corpora	none	5	1	1	118		7.1	3.8	5.9	4.5	6.7			1	117		3.9	5.1	7.2	5.8	10.9	-	0	1	1
28	Thoracic spine	1	Th 7 spineose	none	5	1	1	120		1.5	4.2	7.7	5.4	11.4	4.2		1	118		2.2	4.8	10.1	6.2	11.3	4.7	0	1	1
28	Thoracic spine	1	Th8	none	5	1	1	128		6.3	4	6.7	4.7	7.9			1	125		5.4	5.1	7.6	5.7	10.2	-	0	1	1
28	Thoracic spine	1	TH9 right	none	5	1	1	133		0.6	4.5	5.2	4.7	14			1	131		1.3	4.2	6.5	5.1	12.2	-	0	1	1
28	Thoracic spine	1	TH9	none	5	1	1	133		10.5	5	9.8	6.7	10.2	5		1	132		9.9	6.2	13	8.8	13.4	6.1	0	1	1
28	Thoracic spine	1	TH10	none	5	1	1	140		11.9	4.6	9.5	6.2	8.6	4.6		1	138		9.7	6.1	13.1	8.1	12.3	6.1	0	1	1
28	Thoracic spine	1	TH12	sclerotic	2	1	1	157		20.3	4.4	9.2	5.6	7.8	4.4		1	155		24.3	5	10.6	7	9.4	5	1	1	1
33	skull	7		lytic	1	1	0		not measurable due to the brain uptake								0									1	1	1
33	Sternum	5		lytic	1	0	1	111	4	1.3	1.8	4	2.8	5	1.8		1	108	5.1	1.2	2.4	5	3.4	6.6	2.3	1	0	1
33	Sternum	5		lytic	1	0	1	121	2.3	3.5	1.3	2.3	1.6	2.6	-		1	119		1.2	2.2	3.9	2.8	6.1	1.9	1	0	1
33	Costae	3	1 right	lytic	1	1	1	82		0.5	1.8	3.1	2.5	4.4	1.6		1	80		1.1	2	3.8	2.7	4.6	1.9	1	1	1
33	Costae	3	3 right	none	5	1	1	102	2.7	0.8	1.5	2.6	1.8	3.6	1.4		1	99		1	1.6	3	2.1	3.7	1.5	0	1	1
33	Costae	3	4 right	none	5	1	1	108		0.7	1	1.7	1.4	2.6	1		1	105		0.8	1.3	2.5	1.9	3.5	1.3	0	1	1
33	Costae	3	4 right	lytic	1	1	1	112	3.4	0.8	1.7	3.4	2.3	4.3	1.7		1	109		0.7	2.6	5.7	3.7	7.6	2.5	1	1	1
33	Costae	3	7 right	none	5	1	1	121		2.3	1.2	2.2	1.6	2.4	1.2		1	119		1.4	1.7	3.3	2.3	4.8	1.6	0	1	1
33	Costae	3	7 right	none	5	1	1	125	5.8	1	2.7	5.8	3.7	8	2.6		1	123	6.3	1.4	3.1	6.3	4.1	6.9	2.8	0	1	1
33	Costae	3	7 right	none	5	1	1	139		0.3	1.4	1.7	1.5	6.6	-		1	137		0.7	1.1	2.3	1.5	3.7	1	0	1	1
33	Costae	3	9 right	none	5	1	1	136		1.7	1.2	2.4	1.7	2.7	1.2		1	134		0.6	2.4	3.7	3	6.2	1.8	0	1	1
33	Costae	3	9 right	none	5	1	1	140		1.6	1.9	4.2	2.4	4.3	1.9		1	138		1.4	2.2	4.7	2.8	5.9	2.1	0	1	1
33	Costae	3	4 left	none	5	1	1	106		0.7	1.1	1.7	1.3	2.8	-		1	106		0.9	1.2	2.2	1.7	3.2	1.2	0	1	1
33	Costae	3	4 left	lytic	1	1	1	111	2.5	1.4	1.3	2.5	1.7	2.7	1.3		1	110		0.6	2	4	2.7	6.6	1.8	1	1	1
33	Costae	3	5 left	lytic	1	1	1	122		1.2	1.7	3.4	2.5	4.4	1.7		1	121		1.1	2.1	4.8	3.3	5.5	2.1	1	1	1
33	Costae	3	6 left	none	5	1	1	113		2.6	1.4	2.5	1.8	2.7	1.4		1	112		2	1.8	3.3	2.5	4.3	1.7	0	1	1
33	Costae	3	7 left	lytic	1	1	1	124		1.9	2.1	4.3	2.8	4.5	2.1		1	124		1.5	2.6	5.5	3.7	6.5	2.5	1	1	1
33	Costae	3	7 left	sclerotic/fracture	2	1	1	120		1	1.3	2.4	1.6	3.1	1.3		1	119		2.2	1.3	2.4	1.7	3.2	1.3	1	1	1
33	Costae	3	7 left	lytic	1	1	1	141		1.8	1.4	2.9	1.9	4	1.4		1	140		1.5	1.5	3.4	2.1	4.6	1.5	1	1	1
33	Costae	3	9 left	none	5	1	1	137	5.1	0.6	2.5	5.1	3.4	7.4	2.3		1	137	6.7	0.5	2.9	6.7	4.4	11.9	2.9	0	1	1
33	Costae	3	8 left	lytic	1	1	1	147		1	1.5	3.2	2	4.3	1.5		1	147		0.6	1.9	4.1	3	7	1.7	1	1	1
33	Costae	3	9 left	none	5	1	1	133		1.4	1.4	2.4	1.6	2.8	1.4		1	133		1.2	1.7	3.3	2.1	3.8	1.6	0	1	1
33	Costae	3	9 left	lytic	1	1	1	142		1.8	1.6	3.1	2.1	3.6	1.6		1	142		1.2	2	4.4	2.7	4.9	2	1	1	1
33	Costae	3	10 left	lytic	1	1	1	172		2.2	0.9	1.8	1.2	2.1	0.9		1	171		0.7	1.3	2.8	1.8	3.9	1.3	1	1	1
33	Humerus	4	left	lytic	1	1	1	40	4.7	1	2.2	4.7	3.3	5.8	2.2		1	35		1.1	2.7	5.6	3.7	6.2	2.5	1	1	1
33	Humerus	4	left	none	5	1	1	44		0.7	1.6	2.1	1.8	4.7	1.6		1	38		0.9	1.6	2.3	1.9	3.7	-	0	1	1
33	Humerus	4	left	none	5	1	1	54		0.7	1.5	2.9	2	3.8	1.4		1	49		0.7	1.9	3.7	2.4	5.2	1.8	0	1	1
33	Humerus	4	left	none	5	1	1	58	4.3	3.7	1.9	4.3	2.8	4.6	1.9		1	56		3.2	2.6	6	3.8	6.4	2.6	0	1	1
33	Humerus	4	left	lytic	1	1	1	78	8.3	7.5	3.7	8.3	5.5	7.9	3.7		1	74	10.5	6.6	4.6	10.5	7.1	10.9	4.5	1	1	1
33	Cervical spine	1	C1	lytic	1	0	1	50	11.4	1.6	5.7	11.4	7.6	12.8	5.4		1	49	15.2	1.1	7.9	15.2	10.6	21.6	6.8	1	0	1
33	Cervical spine	1	C2	lytic	1	0	1	53		2.1	2.6	4.6	3.1	5.4	2.6		1	52		2.3	2.8	5.6	3.6	6.4	2.8	1	0	1
33	Cervical spine	1	C3-4	sclerotic	2	1	1	58-65		6.2	2.2	3.6	2.7	4.4	-		1	57-64		3.3	2.7	5.4	3.2	6.7	2.7	1	1	1
33	Cervical spine	1	C4 left	lytic	1	0	1	66		1.2	1.8	2.5	2	3.6	-		1	65		0.4	2.5	4	3.2	6.6	2.2	1	0	1
33	Cervical spine	1	C5 right	lytic	1	0	1	72		0.9	1	2.1	1.6	1.6	0.8		1	70		0.5	2.2	4	2.8	6.4	2.1	1	0	1
33	Cervical spine	1	C6	lytic	1	0	1	74		2.9	2.5	4	3.1	4.2	2.5		1	72		2.7	2.9	5.6	3.8	5	2.9	1	0	1
33	Cervical spine	1	C6 left	lytic	1	0	1	76		0.1	5.2	5.2	5.2	36.4	-		1	74		0.5	5.6	7.4	6.3	17.9	-	1	0	1
33	Cervical spine	1	C7-TH2	lytic	1	1	1	77-88		12.5	4.6	10.1	6.1	10.3	4.6		1	76-87		12.3	6.1	14.4	8.3	13.9	6.1	1	1	1
33	Thoracic spine	1	TH2	lytic	1	1	1	84		0.7	2.7	5.3	3.7	9.9	2.7		1	83		1	3.7	7.7	5.2	10.8	3.5	1	1	1
33	Thoracic spine	1	TH4	lytic	1	1	1	97		1.7	3.3	6.8	4.1	8.6	3.2		1	96		2.2	3.8	8.3	4.9	9.7	3.8	1	1	1
33	Thoracic spine	1	TH5	lytic	1	1	1	104		0.3	2.3	2.9	2.5	6.5	-		1	102		1.1	2.2	3.8	2.9	5.8	-	1	1	1
33	Thoracic spine	1	TH6 left	sclerotic	2	1	1	109		1.7	2.4	3.6	2.7	5.5	-		1	107		1.6	3	6.1	3.8	8.4	2.9	1	1	1
33	Thoracic spine	1	TH6 right	lytic	1	1	1	111		0.7	1.8	3	2.3	3.5	1.8		1	109		1	2	3.7	2.9	4.8	1.9	1	1	1
33	Thoracic spine	1	TH6 corp	lytic	1	1	1	111		2.2	3.6	7	4.7	7.5	3.6		1	111		2.3	4.8	9.9	6.5	10.5	4.6	1	1	1
33	Thoracic spine	1	TH7	lytic	1	1	1	119		2.2	4	7.8	5.1	8.4	3.9		1	118		2.2	4.9	10.4	7	13	4.8	1	1	1
33	Thoracic spine	1	TH8	lytic	1	1	1	125		4.3	4.8	10	6.4	9.4	4.8		1	123		4.1	5.9	13.2	8.7	13.3	5.8	1	1	1
33	Thoracic spine	1	TH9	lytic	1	1	1	134		3.7	4.2	8.5	5.4	9.9	4.1		1	133		4.1	4.8	10.4	6.5	12.3	4.7	1	1	1
33	Thoracic spine	1	TH9 spine	lytic	1	1	1	135		1.1	2.2	3.7	2.8	4.8	-		1	134		0.7	3.2	6.1	4.4	8.6	2.8	1	1	1
33	Thoracic spine	1	TH10	lytic	1	1	1	140		9.8	4.7	10.3	6.2	10.4	4.7		1	138		11.7	4.7	10.6	6.8	10.8	4.7	1	1	1
33	Thoracic spine	1	TH11 left	lytic	1	1	1	145		0.4	3.1	3.8	3.4	11.8	-		1	144		1.6	3.3	6.6	4.1	8.9	-	1	1	1
33	Thoracic spine	1	TH11	lytic	1	1	1	147	13.7	5.4	6.2	13.7	8.3	13.8	6.2		1	146	17.3	5.9	7.5	17.3	10.3	16.4	7.4	1	1	1
33	Thoracic spine	1	TH12	lytic	1	1	1	151		3.1	3.3	4.9	3.8	8.1	-		1	150		3.5	4	7.3	4.8	11	-	1	1	1
33	lumbar spine	1	L1	lytic	1	1	1	162		4.2	5.3	11.1	6.6	11.8	5.1		1	162		6	5.3	11.5	7.2	12	5.3	1	1	1
33	lumbar spine	1	L1 spine	mixed	3	1	1	169		4.2	4.4	9.9	5.7	10.9	4.4		1	169		4.7	4.8	10.2	6.6	12.1	-	1	1	1
33	lumbar spine	1	L2	none	5	1	1	172	11.5	18.3	5.2	11.5	7.4	10.4	5.1		1	170	14.4	17.1	6.3	14.4	9.6	13.6	6.3	0	1	1
33	lumbar spine	1	L3 corp	lytic	1	1	1	180		5.9	3.6	7.5	4.4	8.3	3.6		1	179		5	4.6	10.5	6	12.5	4.6	1	1	1
33	lumbar spine	1	L3 left	lytic	1	1	1	181		1.6	3.5	7.2	4.8	10	3.4		1	180		1.6	3.9	8.2	5.9	11.4	3.9	1	1	1
33	lumbar spine	1	L4	lytic	1	1	1	193	11	13.7	5	11	6.9	10.4	4.9		1	190	14.1	13	6.4	14.1	9	13.6	6.2	1	1	1
33	lumbar spine	1	L4 spine	lytic	1	1	1	192		1.4	1.9	3.1	2.4	4.1	1.7		1	191		1	2.6	5.5	3.6	8.1	2.6	1	1	1
33	lumbar spine	1	L5 left	lytic	1	1	1	199		2.6	3.2	6.3	4.3	7.6	3.1		1	197		2.5	4.1	8.6	5.4	9.8	4	1	1	1
33	lumbar spine	1	L5	lytic	1	1	1	201		2.2	3.8	7.2	4.7	10.1	3.7		1	203		3.1	4.3	8.6	5.7	10.8	4.3	1	1	1
33	lumbar spine	1	L5 left	lytic	1	1	1	208		1.6	3.8	7.4	5.5	10.6	3.7		1	205		1.4	5.1	10.6	6.9	15.8	5	1	1	1
33	Os sacrum	2	S1 right	lytic	1	1	1	209		2.2	6.5	14.9	9.1	18.3	6.5		1	207		2.4	9	20.6	13.1	25.6	8.8	1	1	1
33	Os sacrum	2	middle/ left	lytic	1	1	1	212		1.1	2.9	5.7	3.8	6.5	2.7		1	210		0.9	4.2	6.4	5.1	10.4	-	1	1	1
33	Os sacrum	2	middle	lytic	1	1	1	213		6.1	4	6.9	4.9	9.1	-		1	210		6.2	5.4	10.9	6.8	11.1	-	1	1	1
33	Os sacrum	2	middle	lytic	1	1	1	217	9	4	4.3	9	6.3	10.2	4.1		1	215	12.8	4.5	5.6	12.8	7.8	12.9	5.6	1	1	1
33	Os sacrum	2	Coccyx right	lytic	1	1	1	221		0.9	3.5	8.3	4.8	10.4	3.5		1	219		1	4	8.9	6	12.5	3.7	1	1	1
33	Os sacrum	2	Coccyx left	lytic	1	1	1	222		0.5	1.7	3.1	2.3	5.9	1.6		1	220		1	2	4.3	2.8	5.7	1.9	1	1	1
33	Os sacrum	2	Coccyx right	lytic	1	1	1	226		0.7	2.3	5	3.3	7.6	2.3		1	224		0.6	3.4	8.1	5	11.8	3.4	1	1	1
33	Pelvis	2	left ilium crista middle	lytic	1	1	1	200		0.6	2.1	4	3	6.9	1.9		1	198		0.8	2.3	4.8	3.5	7	2.3	1	1	1
33	Pelvis	2	left ilium crista post	lytic	1	1	1	201		2.3	2	3.8	2.7	4.5	1.9		1	201		2.1	2.6	5.5	3.4	7	2.5	1	1	1
33	Pelvis	2	left ilium crista ant	lytic	1	1	1	203		1.2	2.8	6.3	3.8	8.9	2.8		1	202		1.4	3.7	8	4.9	10.5	3.5	1	1	1
33	Pelvis	2	left ilium crista ant	lytic	1	1	1	210		1.4	2.3	3.9	2.9	6.9	-		1	207		2.2	2.6	5	3.5	7.1	2.4	1	1	1
33	Pelvis	2	left ilium post	lytic	1	1	1	214		2.8	1.8	3.8	2.4	3.9	1.8		1	213		1.7	3.4	7.4	4.4	7.2	3.3	1	1	1
33	Pelvis	2	left ilium	lytic	1	1	1	218-223	9.8	3.3	4.4	9.8	6.2	10.4	4.3		1	216-221	11.3	3.4	4.9	11.3	7.5	12.5	4.9	1	1	1
33	Pelvis	2	left ilium o leftr acetab	sclerotic	2	1	1	226		0.6	3.1	3.9	3.4	10.3	-		1	224		0.3	4.8	6.5	5.8	25.8	-	1	1	1
33	Pelvis	2	left ilium ace post	lytic	1	1	1	232		0.7	2.8	5.6	3.8	7.4	2.7		1	230		1	3.1	6.3	4.7	8.8	2.9	1	1	1
33	Pelvis	2	left ilium ace ant	lytic	1	1	1	233		1.2	2.2	4.3	3.1	6.6	2.2		1	232		2.2	2.9	6.3	4	7.4	2.9	1	1	1
33	Pelvis	2	left ilium ace	lytic	1	1	1	234		0.4	2.4	3.6	3	10.4	-		1	232		0.5	3.6	5.8	4.4	14.4	-	1	1	1
33	Pelvis	2	left ilium ischium	lytic	1	1	1	243		3.3	3.8	9	5.8	10.4	3.9		1	242		3.1	5.4	12.6	7.8	15	5.3	1	1	1
33	Pelvis	2	left ramus/pubis	lytic	1	1	1	239		2	2.5	5.9	3.5	5.7	2.5		1	239		1.7	3	7	4.1	8.2	2.9	1	1	1
33	Pelvis	2	right Ilium crista post	lytic	1	1	1	200		1.6	3.3	7.2	4.6	8.3	3.1		1	198		1.3	4.8	11.5	7	14.6	4.8	1	1	1
33	Pelvis	2	right Ilium crista	sclerotic	2	1	1	198-208		12	3.8	8.4	5.5	8.8	3.8		1	197-207		10.3	5.3	12.7	7.8	13	5.3	1	1	1
33	Pelvis	2	right Ilium post	sclerotic	2	1	1	214		1.1	3	5.4	4	8.8	-		1	213		1.2	4.1	6.6	5.2	13	-	1	1	1
33	Pelvis	2	right Ilium	sclerotic	2	1	1	214-224		10	3.9	8.7	5.8	9.2	3.9		1	212-222		8.5	5.5	12.7	8.1	13.2	5.5	1	1	1
33	Pelvis	2	right Ilium ant	lytic	1	1	1	223		0.7	2.5	4.8	3.5	9.1	2.3		1	221		1.2	2.8	5.9	3.8	7.6	2.8	1	1	1
33	Pelvis	2	right Ilium acet post	lytic	1	1	1	230		0.6	2.8	4.7	3.4	8.1	-		1	229		0.5	3.5	5.9	4.4	13.4	-	1	1	1
33	Pelvis	2	right Ilium acet ant	lytic	1	1	1	231		1.9	3.7	7.4	4.5	10.8	-		1	230		2.1	3.8	8.6	5.7	12.3	3.8	1	1	1
33	Pelvis	2	right Ilium acetabulum	lytic	1	1	1	238	10.8	7.1	4.7	10.7	6.7	11.1	4.7		1	237	14.1	6.7	6	14.1	8.9	14.9	5.9	1	1	1
33	Femur	6	right collum	none	5	1	1	241	7.1	1.5	3.3	7.1	4.5	9	3.2		1	240	8.8	2	3.9	8.8	5.3	9.1	3.8	0	1	1
33	Femur	6	left collum	sclerotic	2	0	1	244	8	2.9	3.6	8	5.2	8.7	3.5		1	242	13.1	2.2	5.7	13.2	7.8	14.5	5.5	1	0	1
33	Scapula	4	right acromion	sclerotic	2	1	1	80		0.6	2	3.6	2.5	4.9	1.9		1	76		0.9	1.9	3.8	2.5	4.7	1.9	1	1	1
33	Scapula	4	right	sclerotic	2	1	1	89	5.3	3.5	2.9	6.2	4	6.9	2.9		1	87	8.3	2.4	4.1	9.5	5.9	11.8	4.1	1	1	1
33	Scapula	4	right	sclerotic	2	1	0	110		2.6	0.9	1.5	1.1	1.6	0.9		1	107		1.2	1.4	2.4	1.7	2.7	1.3	1	1	1
33	Scapula	4	right	none	5	1	1	117		1.6	1	1.7	1.2	1.9	1		1	114		1.6	1.2	2.2	1.6	2.7	1.2	0	1	1
33	Scapula	4	left coracoid	sclerotic	2	1	1	79		1.5	2.4	5	3.4	5.7	2.4		1	77		1.6	2.8	5.8	3.9	5.9	2.8	1	1	1
33	Scapula	4	left	none	5	1	1	107		2.7	1.1	2	1.5	2.3	1.1		1	106		1.6	1.8	3.5	2.4	4.5	1.7	0	1	1
33	Scapula	4	left	none	5	1	1	112		3.8	0.7	1.7	1	1.2	0.7		1	110		3	1	2.1	1.3	1.7	1	0	1	1
33	Clavicel	4	left	lytic	1	1	1	86	4.5	0.8	3.1	6.5	4.2	7.3	3.1		1	85	5.5	1.1	2.8	5.5	4.2	6.6	2.6	1	1	1
33	Clavicel	4	right	none	5	1	1	79-92	5.5	14.2	2.6	5.5	3.4	5.5	2.6		1	76-91	6.7	13.2	3.2	7.1	4.3	7.4	3.2	0	1	1
35	Scapula	4	left	lytic	1	0	1	110	6.7	1.7	3.1	6.7	4.1	6.9	3		1	110	7.9	1.4	3.5	7.9	5.3	10.4	3.5	1	0	1
43	Sternum	5	left	sclerotic	2	1	1	103	6.9	0.3	4.5	6.9	5.8	17	3.2		1	103	8.5	0.9	3.5	8.5	5.2	11.1	3.5	1	1	1
43	Thoracic spine	1	TH12	none	5	0	1	153	4.8	1.7	2.7	4.8	3.4	5.5	2.7		1	154	6.7	1.6	3.4	6.7	5.2	9.1	3.4	0	0	0
46	Pelvis	2	right acetabulum	lytic	1	1	1	237	6.4	2	2.9	6.4	4.4	6.5	2.9		1	236	13.5	0.8	6.3	13.5	9.1	20.1	5.8	1	1	1
46	Pelvis	2	left acetabulum	lytic	1	0	1	250	13.7	40.2	6	13.7	9	12.4	6		1	249	18.4	37	7.7	18.3	11.5	16.3	7.7	1	0	1
46	Thoracic spine	1	TH2-4	lytic	1	1	1	89	8	19.7	3.7	8	5.1	7.7	3.7		1	88	9.2	20	4.2	9.2	5.8	8.6	4.1	1	1	1
51	skull	7		sclerotic	2	1	9										9									1	1	1
51	Sternum	5		sclerotic	2	1	1	21		5.9	1.1	2.6	1.7	1.7	1		1	69		5.9	1.7	3.5	2.2	3.2	1.7	1	1	1
51	Sternum	5		sclerotic	2	1	1	51		2.1	1.5	3	1.9	3.4	1.4		1	100		5.2	1.4	2.9	1.8	2.9	1.4	1	1	1
51	Costae	3	7 right	sclerotic	2	1	1	77		4.6	1.4	3.4	2.2	2.8	1.4		1	122		3.2	1.6	3.6	2.5	3	1.5	1	1	1
51	Costae	3	5 left	sclerotic	2	1	1	64		3.3	1.1	2.2	1.5	2.9	1.1		1	114		6.5	1	2.3	1.4	2	1	1	1	1
51	Costae	3	9 left	sclerotic	2	1	1	87		3.6	1.4	2.8	1.8	3.4	1.4		1	134		3.9	1.6	3	2.2	4.6	1.6	1	1	1
51	Costae	3	10 left	sclerotic	2	1	1	93		4.2	1.4	2.9	2	3.4	1.4		1	142		3.7	1.6	2.6	2	3.5	-	1	1	1
51	Humerus	4	right	sclerotic	2	1	1	54-64	5.4	10.2	2.5	5.4	3.3	5	2.5		1	49-62	6.3	11.5	3	6.3	4.3	6.3	3	1	1	1
51	Humerus	4	left	sclerotic	2	1	1	54		17.6	1.3	2.6	1.6	2.2	1.3		1	56		17.7	1.9	3.8	2.4	3.2	1.8	1	1	1
51	Cervical spine	1	C2	sclerotic	2	1	1	22	4.7	3.3	2.5	4.7	3.1	5.1	2.5		1	26	6.5	2	3.8	6.5	4.6	8.2	-	1	1	1
51	Cervical spine	1	C3 right	sclerotic	2	1	1	26		0.6	1.9	2.4	2.1	6.2	-		1	30		1.2	2.7	3.4	2.9	6.2	-	1	1	1
51	Cervical spine	1	C4	sclerotic	2	1	1	34		0.8	1.6	2.1	1.8	3.8	-		1	36		2.2	2.7	3.8	3.1	5.9	-	1	1	1
51	Cervical spine	1	C7 right	sclerotic	2	1	1	50/5		0.6	1.4	2.1	1.8	3.8	-		1	52		1.2	2	3.3	2.4	3.7	1.9	1	1	1
51	Thoracic spine	1	TH1	sclerotic	2	1	1	9		3.9	2.7	5.2	3.2	5.7	2.7		1	56		6.8	2.8	4.8	3.3	4.6	2.8	1	1	1
51	Thoracic spine	1	TH2	sclerotic	2	1	1	14		3.4	2.6	4.6	3	5.9	-		1	61		4.7	2.9	4.4	3.4	5.6	-	1	1	1
51	Thoracic spine	1	TH3+4	sclerotic	2	1	1	18-28		7.9	2.6	4.5	3.1	4.9	-		1	66-76		5.6	3.3	5.8	4	7.5	-	1	1	1
51	Thoracic spine	1	TH5	sclerotic	2	1	1	34		8.4	2.6	4.8	3.2	4.2	2.6		1	81		4.6	3.4	7	4.3	6.8	3.4	1	1	1
51	Thoracic spine	1	TH5 right	sclerotic	2	1	1	36		2.4	1.8	3.3	2.2	3.8	1.8		1	83		1.4	2.1	3.8	2.6	4.7	2	1	1	1
51	Thoracic spine	1	TH6	sclerotic	2	1	1	40		6.2	2.3	3.9	2.9	4	-		1	85		1.2	3.1	4.7	3.5	8.4	-	1	1	1
51	Thoracic spine	1	TH7	sclerotic	2	1	1	45		6.5	2.4	4.2	3	4.5	2.4		1	92		4.5	2.8	5.4	3.7	6.3	2.7	1	1	1
51	Thoracic spine	1	TH8	sclerotic	2	1	1	52		4.4	2.8	5.1	3.4	5.8	2.8		1	100		5.5	2.7	4.8	3.4	5.6	-	1	1	1
51	Thoracic spine	1	TH9	sclerotic	2	1	1	58		4.6	2	3.2	2.3	3.7	2		1	107		4.8	2.1	3.7	2.6	4.4	2.1	1	1	1
51	Thoracic spine	1	TH10	sclerotic	2	1	1	68		10.1	2.5	4.3	3.1	4.4	-		1	115		4.5	3.1	5.5	3.8	6.5	-	1	1	1
51	Thoracic spine	1	TH10 left	sclerotic	2	1	1	66		0.8	2.1	3	2.4	5.7	-		1	114		1.3	2.2	3.2	2.6	5.5	-	1	1	1
51	Thoracic spine	1	TH11	sclerotic	2	1	1	75		4	3.3	6.6	3.8	7.6	3.3		1	124		9.8	3	6.1	3.8	6	3	1	1	1
51	Thoracic spine	1	TH12	sclerotic	2	1	1	86	6.6	8.2	3	5.8	3.5	5.8	3		1	132	7.1	8.8	3.5	7.1	4.4	7	3.4	1	1	1
51	lumbar spine	1	L1	sclerotic	2	1	1	92		19.3	2.9	5.5	3.7	5	2.9		1	143		18.9	3	5.9	4.1	5.7	3	1	1	1
51	lumbar spine	1	L1 spineose	sclerotic	2	1	1	100		2.5	1.9	3.3	2.4	4.4	1.9		1	148		4	1.9	3.7	2.4	4.4	1.9	1	1	1
51	lumbar spine	1	L2	sclerotic	2	1	1	105		14.2	3	5.7	3.7	5.5	3		1	152		17	3.1	6.3	4.1	5.7	3.1	1	1	1
51	lumbar spine	1	L2 spineose	sclerotic	2	1	1	111		3.9	2.4	4.1	2.8	5.9	-		1	160		2.2	2.3	3.5	2.7	5.3	-	1	1	1
51	lumbar spine	1	L3	sclerotic	2	1	1	114		7	3.1	5.7	3.7	6.2	3.1		1	162	8.4	3.9	4	8.4	4.9	9.9	4	1	1	1
51	lumbar spine	1	L4	sclerotic	2	1	1	168		26.5	2.9	5.6	3.7	4.9	2.9		1	171		26.3	3.5	7	4.6	6.2	3.5	1	1	1
51	lumbar spine	1	L5	sclerotic	2	1	1	179	6.6	16	3.4	6.6	4.4	6.1	3.4		1	180		17	4	8.2	5.2	7.1	4	1	1	1
51	Pelvis	2	hIlium crista post	sclerotic	2	1	1	179-187		3.7	3.1	4.6	3.5	8.9	-		1	180-189		2.3	3.8	5.5	4.4	13	-	1	1	1
51	Pelvis	2	hIlium crista	sclerotic	2	1	1	180-193		10.1	2.4	4.9	3.1	5.4	2.4		1	182-201		17	2.4	5.1	3.1	5.2	2.4	1	1	1
51	Pelvis	2	hIlium post	mixed	3	1	1	195		1.6	3.5	5.6	4.2	10.3	-		1	197		4.6	3.9	8.6	4.8	9.3	3.9	1	1	1
51	Pelvis	2	hIlium ace ant	sclerotic	2	1	1	218		4.2	2.2	4.2	2.7	4.8	2.2		1	221		3.1	3.2	6.9	4.6	8.3	3.2	1	1	1
51	Pelvis	2	hIlium-ischium	sclerotic	2	1	1	201-235		31	2.9	5.9	3.5	6.4	2.9		1	198-241		35.5	3.1	6.7	4	7	3.1	1	1	1
51	Pelvis	2	vIlium post	sclerotic	2	1	1	179-195		23	2.5	5.8	3.2	4.9	2.5		1	180-199		21.5	3	6.6	3.9	6.9	-	1	1	1
51	Pelvis	2	vIlium crista	sclerotic	2	1	1	181-189		9	2.7	5.7	3.6	5.9	2.7		1	182-191		10.1	3.1	6.5	4	6.9	3	1	1	1
51	Pelvis	2	vIlium crista ant	sclerotic	2	1	1	190-198		6.5	2.4	4.4	3	5.5	-		1	195		3.7	3	4.7	3.7	6.8	-	1	1	1
51	Pelvis	2	vIlium-ischium	mixed	3	1	1	201-234	6.4	28.4	3.1	6.4	3.8	6.5	3.1		1	204-239	7.2	32	3.4	7.1	4.3	7.4	3.4	1	1	1
51	Pelvis	2	vIlium ace ant	mixed	3	1	1	219		2.5	2.9	3.7	3.1	6.5	-		1	220		5	3	5.1	3.8	6	-	1	1	1
51	Pelvis	2	Sacrum middle- left	sclerotic	2	1	1	186-208		27.2	2.4	5.1	3.4	5.1	-		1	188-205		31.8	3.3	6.8	4	6.4	-	1	1	1
51	Pelvis	2	Sacrum right	mixed	3	1	1	186-201	7.5	19.3	3.6	7.5	4.4	6.4	3.6		1	188-205	8.6	23.6	3.9	8.4	5	7.2	3.9	1	1	1
51	Pelvis	2	Sacrum middle	sclerotic	2	1	1	205		3.5	2.6	4.7	3.2	5.6	2.6		1	203		2.1	3.2	6.1	4.1	8.9	3.2	1	1	1
51	Pelvis	2	Coccyx	sclerotic	2	1	1	200		0.7	2.4	3.2	2.7	6.6	-		1	201-209		1.4	3	4.8	3.8	12.1	-	1	1	1
51	Femur	6	left	sclerotic	2	1	1	217-252	5.6	28.4	2.7	5.5	3.3	5.2	2.7		1	220-258	6.6	24.9	3.1	6.6	3.9	6.2	3.1	1	1	1
51	Femur	6	left	marv	5	1	1	255-269		2.3	2.6	4.8	3.1	5.8	-		1	260-271		1.8	3.1	6.1	4.1	7.6	-	0	1	1
51	Femur	6	left	marv	5	1	1	276-286		1.8	1.7	3.2	2.3	3.9	1.7		1	276-286		2.2	1.9	3.1	2.4	3.2	1.8	0	1	1
51	Femur	6	right samlet	sclerotic	2	1	1	212-286		20	1.4	4.4	2.4	4.8	-		1	216-286		28.3	1.4	4.9	2.6	4.8	-	1	1	1
51	Clavikel	4	left	sclerotic	2	1	1	6		5.6	1.4	2.9	1.8	2.8	1.4		1	55		6.6	1.3	2.6	1.6	2.3	1.3	1	1	1
51	Clavikel	4	right	sclerotic	2	1	1	12		4.7	0.9	2.3	1.6	1.6	0.9		1	54		3.4	1.1	2.4	1.5	2.4	1.1	1	1	1
51	Scapula	4	left	sclerotic	2	1	1	18		1.2	1.8	2.5	2	3.7	-		1	66		5.4	1.8	3	2.1	3.1	1.8	1	1	1
51	Scapula	4	left	sclerotic	2	1	1	26		0.2	1.8	1.8	1.8	7	-		1	77		0.4	2.1	2.7	2.4	8.4	-	1	1	1
51	Scapula	4	left	sclerotic	2	1	1	32	3	2.4	1.8	3.5	2.4	4.2	1.8		1	81	4.1	2	2.1	4.1	2.7	5.6	2.1	1	1	1
51	Scapula	4	left	sclerotic	2	1	1	53		5.9	1.2	2.4	1.5	2	1.2		1	101		3.2	1.5	2.8	1.9	3.4	1.5	1	1	1
51	Scapula	4	right	sclerotic	2	1	1	25		0.2	2.4	2.6	2.5	11.3	-		1	67		0.8	2.6	2.8	2.7	7.1	-	1	1	1
51	Scapula	4	right	sclerotic	2	1	1	34	2.1	10	0.9	2.2	1.3	1.6	0.9		1	77	2.7	8.3	1.1	2.7	1.6	2.3	1.1	1	1	1
51	Scapula	4	right	sclerotic	2	1	1	56		4.6	1.6	2.9	2	3.1	1.6		1	98		3.6	1.7	3.3	2.1	4.1	1.7	1	1	1
52	Clavikel	4	right	lytic	1	1	1	81	6.7	16.7	3	6.7	4.3	6.1	3		1	83	7.2	15.5	3.1	7.2	4.8	7	3.1	1	1	1
65	Pelvis	2	right sacrum	none	5	0	1	188	10.8	0.8	5.6	10.8	7.2	13.3	5.5		1	196	10	0.9	5.4	10	7.4	13.6	4.8	0	0	0
76	skull	7		lytic	1	0	0		not measurable due to the brain uptake								0									1	0	1
76	Costae	3	6 left	lytic	1	1	1	133	2.1	2.8	1.1	2.1	1.4	2.5	1.1		1	135	3	1.6	1.4	3	1.9	3.6	1.4	1	1	1
76	Costae	3	10 right	lytic	1	1	1	148	2.6	1.3	1.4	2.6	1.8	3.4	1.4		1	147	2.5	1.9	1.3	2.5	1.8	3.3	1.3	1	1	1
76	Costae	3	10 left	lytic/soft tissue process	1	1	1	181	4.4	23.4	1.9	4.4	2.8	3.8	1.9		1	184	5.1	19	2.4	5.1	3.5	4.8	2.4	1	1	1
76	lumbar spine	1	L3	lytic/soft tissue process	1	0	1	204	7.6	26.4	3.5	7.6	4.8	6.8	3.5		1	201	10.3	15.5	4.6	10.3	5.8	10.3	4.6	1	0	1
76	Pelvis	2	right crista	lytic	1	0	0	226		5.6	0.6	1.4	0.9	0.9	0.5		0	227		6.4	0.7	1.8	1	1.1	0.7	1	0	1
80	Humerus	4	left	lytic	1	1	1	78		32.5	1.7	3.2	2.1	2.5	1.7		1	74		19.4	1.9	3.6	2.3	2.9	1.9	1	1	1
80	Cervical spine	1	C7	lytic	1	1	1	78		1.3	2.3	3.6	2.6	5.1	2.3		1	73		1.3	2.2	3.7	2.7	4.7	2.2	1	1	1	lytic lights up, sclerotic - does not light up
80	Thoracic spine	1	TH2	lytic/fracture	1	1	1	90	5.4	11.1	2.9	5.4	3.6	5.4	2.9		1	84	7.1	9.7	3.4	7	4.5	7	3.4	1	1	1
80	Pelvis	2	Ilium right	lytic	1	1	1	209		17.1	1.1	2.2	1.4	2.1	1.1		1	202		7	1.4	2.8	1.8	3	1.4	1	1	1
80	Os Sacrum	2	right	lytic	1	1	1	213	4.1	10.4	2.3	4.1	2.8	3.8	2.3		1	208	5.1	6.8	2.6	5.1	3.3	5.2	2.6	1	1	1
80	Os Sacrum	2	Coccyx	lytic	1	1	1	235		3.9	1.7	3.2	2	3.5	1.7		1	230		5.5	1.6	3.5	2.2	3.5	1.6	1	1	1
80	Femur	6	right	marv	5	1	1	259-279		6.7	1.5	2.7	1.9	2.5	1.5		1	254-271		3.7	2.3	4.5	2.9	5	2.2	0	1	1
80	Femur	6	left	marv	5	1	1	235		16.2	1.6	2.7	1.8	2.7	1.6		1	236		7.5	2.3	4.5	2.7	4.8	2.3	0	1	1
80	Femur	6	left	lytic	1	1	1	243		40	1.1	2.8	1.5	1.7	1.1		1	238		5.4	1.8	3.5	2.1	3.7	1.8	1	1	1
80	Femur	6	left	marv	5	1	1	268		3.2	1.5	2.7	2	3.2	1.5		1	261		1.3	2.6	5.2	3.6	6.6	2.6	0	1	1
80	Femur	6	left	marv	5	1	1	285		1.4	1.4	2.5	1.8	2.8	1.4		1	283		1.4	1.9	3.6	2.5	5	1.9	0	1	1
83	Femur	6	left	lytic	1	1	1	280	7.1	8.1	3.2	7.1	4.8	7.3	3.2		1	280	8.4	8.5	3.8	8.4	5.9	8.3	3.7	1	1	1
488						371	479										482									390	371	481

## Sheet: Ark2
PtNr	Lokalisering	Lokalisation	TYPE (1=lytic, 2=sclerotic, 3=mixed, 5=none)	Imagenr 1h	Imagenr 3h
041240-1174	Kalvariet		lytic		Ikke målbar
25	Costae	5 ve		65	107
25	Costae	3 ve		73	113
25	Costae	9 ve		95	137
25	Costae	9 ve		130	172
25	Costae	4 hø	lytic	87	127
25	Costae	6 hø		104	144
25	Humerus	hø		30	73
25	Humerus	hø		41	83
25	Cervikal columna	C1		5	46
25	Cervikal columna	C2		11	52
25	Cervikal columna	C5 ve		22	63
25	Cervikal columna	C5 spinose		24	64
25	Cervikal columna	C5 hø		24	65
25	Cervikal columna	C6 corp		29	70
25	Cervikal columna	C6 ve		30	72
25	Cervikal columna	C6 hø		30	72
25	Cervikal columna	C7	lytic	35	76
25	Thorakal columna	TH1	lytic	40	80
25	Thorakal columna	TH2		44	85
25	Thorakal columna	TH3		48	90
25	Thorakal columna	TH4		54	96
25	Thorakal columna	TH6		65	106
25	Thorakal columna	TH6		69	110
25	Thorakal columna	TH6 ve		70	112
25	Thorakal columna	TH7		74	116
25	Thorakal columna	TH7-8		74-82	116-123
25	Thorakal columna	TH8 hø		80	121
25	Thorakal columna	TH8 spin		83	125
25	Thorakal columna	TH9		89	130
25	Thorakal columna	TH10 corp		97	139
25	Thorakal columna	TH10 ve		98	141
25	Thorakal columna	TH11		106	145
25	Thorakal columna	TH11 ve		105	147
25	Thorakal columna	TH12 hø		113	154
25	Thorakal columna	TH12 corp		116	156
25	Lumbal columna	L1 hø		124	166
25	Lumbal columna	L1 corp		125	167
25	Lumbal columna	L1 ve		126	167
25	Lumbal columna	L2 corp	lytic	133	173
25	Lumbal columna	L2 hø	lytic	131	173
25	Lumbal columna	L3 corp		143	184
25	Lumbal columna	L3 corp ve		146	187
25	Lumbal columna	L3 corp hø		146	188
25	Lumbal columna	L3 spinose		150	191
25	Lumbal columna	L4 corp		156	197
25	Lumbal columna	L4 corp hø		156	197
25	Lumbal columna	L4 corp		159	200
25	Lumbal columna	L4 spinose	lytic	162	203
25	Lumbal columna	L5 hø		166	207
25	Lumbal columna	L5 hø		171	212
25	Lumbal columna	L5 ve		172	213
25	Os Sacrum	ve Sacrum		174	215
25	Os Sacrum	Sacrum midt		179	220
25	Os Sacrum	hø		171-185	218-226
25	Os Sacrum	Sacrum midt		190	231
25	Os Sacrum	Sacrum		197	238
25	Pelvis	ve crista midt		172	213
25	Pelvis	ve crista ant		173	214
25	Pelvis	ve fossa post	lytic	176	217
25	Pelvis	ve		185	227
25	Pelvis	ve (lednært)		187	229
25	Pelvis	ve		192	234
25	Pelvis	ve acetabulum		205	247
25	Pelvis	ve aceta post		211	252
25	Pelvis	ve aceta ant		214	255
25	Pelvis	ve spina ischium		215	256
25	Pelvis	ve ischium		219	260
25	Pelvis	ve pubis		220	261
25	Pelvis	hø crista		170	212
25	Pelvis	hø ilium fossa	lytic	170-191	211-231
25	Pelvis	hø ilium midt		194	235
25	Pelvis	hø ilium ant		196	237
25	Pelvis	hø spina ischium		217	258
25	Pelvis	hø pubis		219	260
25	Femur	ve		214	255
25	Femur	ve		219	260
25	Femur	ve		226	267
25	Femur	ve		236	279
25	Femur	hø		217	258
25	Femur	hø		221	262
25	Femur	hø		235	278
25	Scapula	ve		40	80
25	Scapula	ve	lytic	47	88
25	Scapula	ve		56	96
25	Scapula	hø		42	84
25	Scapula	hø		45	86
25	Scapula	hø		51	93
25	Rask levervæv			93	142
060648-2086	Kalvariet		lytic
33	Sternum		lytic	111	108
33	Sternum		lytic	121	119
33	Costae	1 hø		82	80
33	Costae	3 hø	none	102	99
33	Costae	4 hø		108	105
33	Costae	4 hø	lytic	112	109
33	Costae	7 hø		121	119
33	Costae	7 hø	none	125	123
33	Costae	7 hø		139	137
33	Costae	9 hø	none	136	134
33	Costae	9 hø		140	138
33	Costae	4 ve		106	106
33	Costae	4 ve	lytic	111	110
33	Costae	5 ve	lytic	122	121
33	Costae	6 ve		113	112
33	Costae	7 ve	lytic	124	124
33	Costae	7 ve		120	119
33	Costae	7 ve	lytic	141	140
33	Costae	9 ve	none	137	137
33	Costae	8 ve	lytic	147	147
33	Costae	9 ve		133	133
33	Costae	9 ve	lytic	142	142
33	Costae	10 ve	lytic	172	171
33	Humerus	ve	lytic	40	35
33	Humerus	ve	none	44	38
33	Humerus	ve	none	54	49
33	Humerus	ve	none	58	56
33	Humerus	ve	lytic	78	74
33	Cervikal columna	C1	lytic	50	49
33	Cervikal columna	C2		53	52
33	Cervikal columna	C3-4		58-65	57-64
33	Cervikal columna	C4 ve		66	65
33	Cervikal columna	C5 hø		72	70
33	Cervikal columna	C6	lytic	74	72
33	Cervikal columna	C6 ve	lytic	76	74
33	Cervikal columna	C7-TH2	lytic	77-88	76-87
33	Thorakal columna	TH2	lytic	84	83
33	Thorakal columna	TH4	lytic	97	96
33	Thorakal columna	TH5		104	102
33	Thorakal columna	TH6 ve		109	107
33	Thorakal columna	TH6 hø		111	109
33	Thorakal columna	TH6 corp	lytic	111	111
33	Thorakal columna	TH7	lytic	119	118
33	Thorakal columna	TH8	lytic	125	123
33	Thorakal columna	TH9	lytic	134	133
33	Thorakal columna	TH9 spin		135	134
33	Thorakal columna	TH10	lytic	140	138
33	Thorakal columna	TH11 ve		145	144
33	Thorakal columna	TH11	lytic	147	146
33	Thorakal columna	TH12		151	150
33	Lumbal columna	L1	lytic	162	162
33	Lumbal columna	L1 spin		169	169
33	Lumbal columna	L2	none	172	170
33	Lumbal columna	L3 corp	lytic	180	179
33	Lumbal columna	L3 ve		181	180
33	Lumbal columna	L4	lytic	193	190
33	Lumbal columna	L4 spin		192	191
33	Lumbal columna	L5 ve		199	197
33	Lumbal columna	L5	lytic	201	203
33	Lumbal columna	L5 ve		208	205
33	Os sacrum	S1 hø	lytic	209	207
33	Os sacrum	midt/ve		212	210
33	Os sacrum	midt	lytic	213	210
33	Os sacrum	midt	lytic	217	215
33	Os sacrum	coccygis hø		221	219
33	Os sacrum	coccygis ve		222	220
33	Os sacrum	coccygis hø		226	224
33	Pelvis	ve ilium crista midt		200	198
33	Pelvis	ve ilium crista post	lytic	201	201
33	Pelvis	ve ilium crista ant	lytic	203	202
33	Pelvis	ve ilium crista ant	lytic	210	207
33	Pelvis	ve ilium post		214	213
33	Pelvis	ve ilium	lytic	218-223	216-221
33	Pelvis	ve ilium over acetab	sclerotic	226	224
33	Pelvis	ve ilium ace post		232	230
33	Pelvis	ve ilium ace ant		233	232
33	Pelvis	ve ilium ace		234	232
33	Pelvis	ve ilium ischium		243	242
33	Pelvis	ve ramus/pubis	lytic	239	239
33	Pelvis	hø Ilium crista post		200	198
33	Pelvis	hø Ilium crista	sclerotic	198-208	197-207
33	Pelvis	hø Ilium post		214	213
33	Pelvis	hø Ilium	sclerotic	214-224	212-222
33	Pelvis	hø Ilium ant		223	221
33	Pelvis	hø Ilium acet post		230	229
33	Pelvis	hø Ilium acet ant		231	230
33	Pelvis	hø Ilium acetabulum	lytic	238	237
33	Femur	hø collum	none	241	240
33	Femur	ve collum	sclerotic	244	242
33	Scapula	hø acromion		80	76
33	Scapula	hø		89	87
33	Scapula	hø		110	107
33	Scapula	hø		117	114
33	Scapula	ve coracoid		79	77
33	Scapula	ve		107	106
33	Scapula	ve		112	110
33	Clavicel	ve	lytic	86	85
33	Clavicel	hø	none	79-92	76-91
33	Rask levervæv			147	147
190546-2586	Sternum			21	69
51	Sternum			51	100
51	Costae	7 hø	sclerotic	77	122
51	Costae	5 ve	sclerotic	64	114
51	Costae	9 ve	sclerotic	87	134
51	Costae	10 ve	sclerotic	93	142
51	Humerus	hø		31	29
51	Humerus	hø	sclerotic	54-64	49-62
51	Humerus	ve		54	56
51	Cervikal columna	C2		22	26
51	Cervikal columna	C3 hø		26	30
51	Cervikal columna	C4		34	36
51	Cervikal columna	C7 hø		50/5	52
51	Thorakal columna	TH1		9	56
51	Thorakal columna	TH2	sclerotic	14	61
51	Thorakal columna	TH3+4		18-28	66-76
51	Thorakal columna	TH5		34	81
51	Thorakal columna	TH5 hø		36	83
51	Thorakal columna	TH6		40	85
51	Thorakal columna	TH7		45	92
51	Thorakal columna	TH8		52	100
51	Thorakal columna	TH9		58	107
51	Thorakal columna	TH10		68	115
51	Thorakal columna	TH10 ve		66	114
51	Thorakal columna	TH11		75	124
51	Thorakal columna	TH12		86	132
51	Lumbal columna	L1		92	143
51	Lumbal columna	L1 spinose		100	148
51	Lumbal columna	L2		105	152
51	Lumbal columna	L2 spinose		111	160
51	Lumbal columna	L3		114	162
51	Lumbal columna	L4		168	171
51	Lumbal columna	L5		179	180
51	Pelvis	hIlium crista post	sclerotic	179-187	180-189
51	Pelvis	hIlium crista	sclerotic	180-193	182-201
51	Pelvis	hIlium post	sclerotic	195	197
51	Pelvis	hIlium ace ant	sclerotic	218	221
51	Pelvis	hIlium-ischium	sclerotic	201-235	198-241
51	Pelvis	vIlium post	sclerotic	179-195	180-199
51	Pelvis	vIlium crista	sclerotic	181-189	182-191
51	Pelvis	vIlium crista ant	sclerotic	190-198	195
51	Pelvis	vIlium-ischium	sclerotic	201-234	204-239
51	Pelvis	vIlium ace ant	sclerotic	219	220
51	Pelvis	Sacrum midt-ve		186-208	188-205
51	Pelvis	Sacrum hø	lytic	186-201	188-205
51	Pelvis	Sacrum midt		205	203
51	Pelvis	Coccygis		200	201-209
51	Femur	ve		217-252	220-258
51	Femur	ve		255-269	260-271
51	Femur	ve		276-286	276-286
51	Femur	hø samlet		212-286	216-286
51	Clavikel	ve	sclerotic	6	55
51	Clavikel	hø		12	54
51	Scapula	ve		18	66
51	Scapula	ve		26	77
51	Scapula	ve		32	81
51	Scapula	ve		53	101
51	Scapula	hø		25	67
51	Scapula	hø		34	77
51	Scapula	hø		56	98
51	Rask levervæv
311050-1772	Humerus	ve		78	74
80	Cervikal columna	C7		78	73
80	Thorakal columna	TH2	lytic	90	84
80	Pelvis	Ilium hø		209	202
80	Os Sacrum	hø	lytic	213	208
80	Os Sacrum	coccygis		235	230
80	Femur	hø		259-279	254-271
80	Femur	ve		235	236
80	Femur	ve	lytic	243	238
80	Femur	ve		268	261
80	Femur	ve		285	283
80	Rask levervæv
